# Supplementary material for: Burden of Prostate Cancer in China, 1990–2019: Findings From the 2019 Global Burden of Disease Study
Source: Front Endocrinol (Lausanne). 2022 May 25;13:853623. doi: 10.3389/fendo.2022.853623 (PMC9175004; doi:10.3389/fendo.2022.853623)
Supplement: Supplementary file 1 [file DataSheet_1.csv]

	ID	1990Incidence	2019incidence	incidence change rate	incidence change		1990 DALYS	2019 DALYS	DALYS change rate	DALYS change rate		1990death	2019denth	denth change rate	death change
354	Xianggang	15.21157301	28.65405455	0.883700951	88.37009515		123.8543741	128.7822124	0.039787358	3.978735754		7.47662674	7.469925478	-0.000896295	-0.089629483
361	Aomen	14.57216439	25.2082178	0.729888377	72.98883774		133.8745054	113.2192805	-0.154287964	-15.42879645		7.879246892	6.432244835	-0.183647254	-18.36472542
491	Anhui	7.975041153	15.93906403	0.998618405	99.86184052		118.6045596	111.611497	-0.058961161	-5.896116104		7.859424901	7.368489409	-0.062464557	-6.246455668
492	Beijing	13.93984205	23.48367169	0.68464403	68.46440303		148.6748594	117.5082827	-0.209629098	-20.96290981		9.482657394	7.6257	-0.195826688	-19.58266883
493	Chongqing	7.553792478	18.20162573	1.409600976	140.9600976		114.4659926	122.3754659	0.069098892	6.909889228		7.345641959	7.927040561	0.07914878	7.914878033
494	Fujian	9.153980099	16.89134131	0.845245579	84.52455788		134.0560998	110.0217194	-0.179285989	-17.92859887		8.634791008	7.268966664	-0.158176885	-15.8176885
495	Gansu	6.727174963	13.30988311	0.97852489	97.85248904		109.2714802	122.3330916	0.119533582	11.95335819		7.208568444	8.183845828	0.135294184	13.52941837
496	Guangdong	10.48937465	20.67743637	0.971274463	97.12744626		132.9264661	107.300462	-0.19278331	-19.27833095		8.620763905	6.926852676	-0.19649201	-19.64920101
497	Guangxi	7.66316007	14.64163485	0.910652357	91.06523571		119.8378458	121.5652257	0.01441431	1.441430983		7.786710133	8.06095051	0.03521903	3.521902994
498	Guizhou	7.267258137	12.42834956	0.710184134	71.01841342		121.792045	126.7414006	0.040637758	4.063775756		7.882479827	8.42525206	0.068858056	6.885805554
499	Hainan	7.791985707	14.69786646	0.886279957	88.6279957		119.8258903	121.369394	0.012881221	1.288122054		7.626625223	7.942373342	0.041400765	4.140076497
500	Hebei	8.881988782	17.11750513	0.927215351	92.72153507		122.4142361	128.2889795	0.047990688	4.799068788		8.050879703	8.328867248	0.034528841	3.452884095
501	Heilongjiang	8.794157506	13.67444805	0.554946912	55.49469117		125.2162536	116.2162002	-0.071876079	-7.187607941		8.245624656	7.766161851	-0.058147542	-5.814754185
502	Henan	7.957176011	16.06170982	1.018518856	101.8518856		114.9594265	113.5888294	-0.011922442	-1.192244217		7.626024663	7.448936506	-0.023221556	-2.322155564
503	Hubei	9.47167398	22.30807965	1.355241502	135.5241502		122.9232523	118.8343042	-0.033264237	-3.326423673		7.906037354	7.525223521	-0.048167472	-4.816747206
504	Hunan	6.686099899	15.20565011	1.274218205	127.4218205		102.5158815	120.5513232	0.17592827	17.592827		6.834436567	7.927819137	0.159981377	15.99813765
505	NeiMongol	7.816731194	15.7874649	1.019701652	101.9701652		117.68203	114.4347036	-0.027594071	-2.759407125		7.630366563	7.537404082	-0.012183226	-1.218322598
506	Jiangsu	9.152496833	16.49786424	0.802553395	80.25533952		131.4084292	115.5922725	-0.120358769	-12.03587686		8.616049417	7.660228134	-0.110934982	-11.09349816
507	Jiangxi	7.195005824	13.99460593	0.94504442	94.50444199		117.227604	113.4839528	-0.031934895	-3.193489467		7.553624417	7.558080642	0.000589945	0.058994533
508	Jilin	9.341985755	15.67646525	0.678065635	67.80656345		132.1375795	109.5706394	-0.170783665	-17.07836652		8.57623444	7.067165878	-0.175959341	-17.59593412
509	Liaoning	9.743249482	16.84660245	0.729053791	72.9053791		128.9594137	122.8181059	-0.04762202	-4.762202038		8.700687427	8.066691329	-0.072867357	-7.286735715
510	Ningxia	8.046438245	16.50170035	1.050808053	105.0808053		125.3343775	125.5267923	0.001535211	0.153521116		8.079683052	8.191880163	0.013886326	1.388632578
511	Qinghai	6.835732781	11.7357625	0.716825814	71.68258141		114.8214003	127.2637378	0.10836253	10.83625304		7.321142553	8.412079508	0.149011845	14.90118445
512	Shaanxi	8.864107977	15.36706095	0.733627455	73.3627455		128.0276424	119.6629863	-0.065334766	-6.53347663		8.246736713	7.903003232	-0.041681151	-4.168115138
513	Shandong	9.394737435	18.50736783	0.969971802	96.99718016		129.5942262	114.0850918	-0.119674579	-11.96745786		8.523619363	7.390597209	-0.132927352	-13.29273523
514	Shanghai	13.19447306	20.36134492	0.543172268	54.31722683		163.6636728	130.5669436	-0.202224041	-20.22240406		10.81268738	9.15629951	-0.153189287	-15.3189287
515	Shanxi	8.457087721	17.07516833	1.019036445	101.9036445		123.6900359	121.6558283	-0.01644601	-1.644600997		8.153747334	7.981818941	-0.021085813	-2.108581323
516	Sichuan	8.591969378	16.80266057	0.955623889	95.5623889		133.6592451	129.0205353	-0.034705492	-3.470549154		8.587243591	8.393852063	-0.022520792	-2.252079209
517	Tianjin	10.83549327	16.0466984	0.480938431	48.0938431		146.2046503	114.548079	-0.216522329	-21.65223286		9.557772526	7.555911197	-0.209448522	-20.9448522
518	Xizang	6.430262063	8.124454776	0.263471799	26.34717988		113.3442649	113.6692409	0.002867159	0.286715886		7.025321075	7.360436469	0.047701079	4.770107871
519	Xinjiang	7.254166803	14.06056152	0.938273808	93.82738084		120.2316764	145.1568422	0.207309475	20.73094754		7.641201091	9.533627642	0.247660875	24.76608755
520	Yunnan	7.25273006	13.27125191	0.829828465	82.98284652		121.2292759	130.1657738	0.073715675	7.371567504		7.78273117	8.614113452	0.106823975	10.68239753
521	Zhejiang	11.6307997	24.99724102	1.149228055	114.9228055		142.7443403	118.5615725	-0.169413146	-16.94131459		9.214588072	7.590265822	-0.17627725	-17.62772505
588	Taiwan	0	0	0	0		0	0	0	-5000		0	0	0	50000
