# Supplementary material for: Burden of Prostate Cancer in China, 1990–2019: Findings From the 2019 Global Burden of Disease Study
Source: Front Endocrinol (Lausanne). 2022 May 25;13:853623. doi: 10.3389/fendo.2022.853623 (PMC9175004; doi:10.3389/fendo.2022.853623)
Supplement: Supplementary file 2 [file DataSheet_2.csv]

measure_id	measure_name	location_id	location_name	sex_id	sex_name	age_id	age_name	cause_id	cause_name	metric_id	metric_name	year	val	upper	lower
6	Incidence	1	Global	1	Male	9	20 to 24	438	Prostate cancer	1	Number	1990	393.2556305396054	433.42659063330984	298.2851190439396
6	Incidence	1	Global	1	Male	9	20 to 24	438	Prostate cancer	2	Percent	1990	3.293384191202632e-07	4.006852792519607e-07	2.444996070223948e-07
6	Incidence	1	Global	1	Male	9	20 to 24	438	Prostate cancer	3	Rate	1990	0.15837363568922475	0.17455146126908253	0.12012669395263562
6	Incidence	1	Global	1	Male	10	25 to 29	438	Prostate cancer	1	Number	1990	497.79071623016614	554.7875472669818	397.4445111305846
6	Incidence	1	Global	1	Male	10	25 to 29	438	Prostate cancer	2	Percent	1990	4.6107093602333654e-07	5.486312644678176e-07	3.591299773427812e-07
6	Incidence	1	Global	1	Male	10	25 to 29	438	Prostate cancer	3	Rate	1990	0.22349119222794758	0.24908084126379448	0.17843914066882172
6	Incidence	1	Global	1	Male	11	30 to 34	438	Prostate cancer	1	Number	1990	555.9408252929031	635.85589323069	444.0256615713107
6	Incidence	1	Global	1	Male	11	30 to 34	438	Prostate cancer	2	Percent	1990	5.838843874093631e-07	7.053247970883346e-07	4.5535199725815585e-07
6	Incidence	1	Global	1	Male	11	30 to 34	438	Prostate cancer	3	Rate	1990	0.28441947138830614	0.3253040410128713	0.22716364440481268
6	Incidence	1	Global	1	Male	12	35 to 39	438	Prostate cancer	1	Number	1990	683.1768359167355	804.9629511175306	566.4603303770564
6	Incidence	1	Global	1	Male	12	35 to 39	438	Prostate cancer	2	Percent	1990	7.907874350846735e-07	9.841557404202838e-07	6.016549931941464e-07
6	Incidence	1	Global	1	Male	12	35 to 39	438	Prostate cancer	3	Rate	1990	0.3816531013350148	0.4496882660571275	0.3164500470534246
6	Incidence	1	Global	1	Male	13	40 to 44	438	Prostate cancer	1	Number	1990	1316.8746105627995	1611.9443414830753	1047.6932616966237
6	Incidence	1	Global	1	Male	13	40 to 44	438	Prostate cancer	2	Percent	1990	1.9069528111213749e-06	2.3608794778481833e-06	1.4145419574007502e-06
6	Incidence	1	Global	1	Male	13	40 to 44	438	Prostate cancer	3	Rate	1990	0.9008337361651511	1.1026819349246046	0.7166949895752546
6	Incidence	1	Global	1	Male	14	45 to 49	438	Prostate cancer	1	Number	1990	4384.368887094721	5215.945732651276	3557.3103236641805
6	Incidence	1	Global	1	Male	14	45 to 49	438	Prostate cancer	2	Percent	1990	8.01679271687366e-06	1.0000700892705093e-05	6.170157438937913e-06
6	Incidence	1	Global	1	Male	14	45 to 49	438	Prostate cancer	3	Rate	1990	3.6992684386322328	4.400903282388082	3.001445851302798
6	Incidence	1	Global	1	Male	15	50 to 54	438	Prostate cancer	1	Number	1990	13903.495941477851	16682.27457784724	10984.848863349956
6	Incidence	1	Global	1	Male	15	50 to 54	438	Prostate cancer	2	Percent	1990	2.8381326411262224e-05	3.5381176941646406e-05	2.191781088189701e-05
6	Incidence	1	Global	1	Male	15	50 to 54	438	Prostate cancer	3	Rate	1990	12.915116697404587	15.496356014194063	10.203951982341279
6	Incidence	1	Global	1	Male	16	55 to 59	438	Prostate cancer	1	Number	1990	32256.89189158198	38305.17976490994	25611.041122823073
6	Incidence	1	Global	1	Male	16	55 to 59	438	Prostate cancer	2	Percent	1990	7.699521952115815e-05	9.458878896972256e-05	5.947444518682287e-05
6	Incidence	1	Global	1	Male	16	55 to 59	438	Prostate cancer	3	Rate	1990	34.668781383482205	41.16930755722355	27.526011764395697
6	Incidence	1	Global	1	Male	17	60 to 64	438	Prostate cancer	1	Number	1990	69319.46960106782	80070.1973770914	53495.55476921115
6	Incidence	1	Global	1	Male	17	60 to 64	438	Prostate cancer	2	Percent	1990	0.00019019201397093915	0.00022482774857950595	0.0001437076840146642
6	Incidence	1	Global	1	Male	17	60 to 64	438	Prostate cancer	3	Rate	1990	88.2124244626137	101.89325276840319	68.07571684149124
6	Incidence	1	Global	1	Male	18	65 to 69	438	Prostate cancer	1	Number	1990	99610.73328925493	115192.30735829167	74402.77314234378
6	Incidence	1	Global	1	Male	18	65 to 69	438	Prostate cancer	2	Percent	1990	0.00034271546168981507	0.00040522249123228445	0.00025568497247380336
6	Incidence	1	Global	1	Male	18	65 to 69	438	Prostate cancer	3	Rate	1990	173.96908274054377	201.1821355806695	129.94364933886663
6	Incidence	1	Global	1	Male	19	70 to 74	438	Prostate cancer	1	Number	1990	102351.53017176014	118307.59519615702	76688.90833356796
6	Incidence	1	Global	1	Male	19	70 to 74	438	Prostate cancer	2	Percent	1990	0.0004966959674825971	0.0005784281909994328	0.00036177754101640244
6	Incidence	1	Global	1	Male	19	70 to 74	438	Prostate cancer	3	Rate	1990	272.78008388359706	315.30506371050365	204.38587301105133
6	Incidence	1	Global	1	Male	20	75 to 79	438	Prostate cancer	1	Number	1990	100348.71865073964	116222.52738870597	77465.74776157843
6	Incidence	1	Global	1	Male	20	75 to 79	438	Prostate cancer	2	Percent	1990	0.0007017271772520925	0.0008338969859114159	0.0005256299389609777
6	Incidence	1	Global	1	Male	20	75 to 79	438	Prostate cancer	3	Rate	1990	400.46473324594774	463.81283242768086	309.14495401790293
6	Incidence	1	Global	1	Male	22	All Ages	438	Prostate cancer	1	Number	1990	524110.06053925696	613005.8619384748	409133.3892684294
6	Incidence	1	Global	1	Male	22	All Ages	438	Prostate cancer	2	Percent	1990	3.685602675751824e-05	4.241645388222103e-05	2.8844921059347522e-05
6	Incidence	1	Global	1	Male	22	All Ages	438	Prostate cancer	3	Rate	1990	19.45652579740579	22.75660260078818	15.188249457930443
6	Incidence	1	Global	1	Male	27	Age-standardized	438	Prostate cancer	2	Percent	1990	6.524896989627883e-05	7.57388845004239e-05	5.101110872115852e-05
6	Incidence	1	Global	1	Male	27	Age-standardized	438	Prostate cancer	3	Rate	1990	34.134291628216516	39.645260143742235	26.825100079726607
6	Incidence	1	Global	1	Male	30	80 to 84	438	Prostate cancer	1	Number	1990	62651.51572103947	75418.41068841168	49112.91318219677
6	Incidence	1	Global	1	Male	30	80 to 84	438	Prostate cancer	2	Percent	1990	0.0007851804284266803	0.0009382325783417191	0.0006158093079645418
6	Incidence	1	Global	1	Male	30	80 to 84	438	Prostate cancer	3	Rate	1990	475.292533320822	572.1458940392037	372.5847755873672
6	Incidence	1	Global	1	Male	31	85 to 89	438	Prostate cancer	1	Number	1990	27526.891187993497	33812.79129263969	21832.664526040513
6	Incidence	1	Global	1	Male	31	85 to 89	438	Prostate cancer	2	Percent	1990	0.0008585796276406228	0.0010561851731606638	0.0006779834289553793
6	Incidence	1	Global	1	Male	31	85 to 89	438	Prostate cancer	3	Rate	1990	553.520321212404	679.9193911716899	439.01882703876424
6	Incidence	1	Global	1	Male	32	90 to 94	438	Prostate cancer	1	Number	1990	6906.575538015153	8693.947256541633	5443.3561397207095
6	Incidence	1	Global	1	Male	32	90 to 94	438	Prostate cancer	2	Percent	1990	0.0008124595103496712	0.0010220240775900152	0.000622569493232713
6	Incidence	1	Global	1	Male	32	90 to 94	438	Prostate cancer	3	Rate	1990	555.8019775727877	699.6395031810553	438.05038986936336
6	Incidence	1	Global	1	Male	235	95 plus	438	Prostate cancer	1	Number	1990	1402.8310406895164	1778.8186690819755	1028.147316403719
6	Incidence	1	Global	1	Male	235	95 plus	438	Prostate cancer	2	Percent	1990	0.0007746804936445184	0.0009624845887826612	0.0005639108524444574
6	Incidence	1	Global	1	Male	235	95 plus	438	Prostate cancer	3	Rate	1990	550.3226109630014	697.8204117281044	403.3363243372421
6	Incidence	1	Global	1	Male	9	20 to 24	438	Prostate cancer	1	Number	1992	418.51167854902286	463.4452763020337	318.6401740066007
6	Incidence	1	Global	1	Male	9	20 to 24	438	Prostate cancer	2	Percent	1992	3.442364364964067e-07	4.1941683853614496e-07	2.5656055877462653e-07
6	Incidence	1	Global	1	Male	9	20 to 24	438	Prostate cancer	3	Rate	1992	0.16518467967472483	0.18291976887748554	0.12576584542936126
6	Incidence	1	Global	1	Male	10	25 to 29	438	Prostate cancer	1	Number	1992	533.4716819204251	592.0400304223017	426.6114932730293
6	Incidence	1	Global	1	Male	10	25 to 29	438	Prostate cancer	2	Percent	1992	4.716551121075771e-07	5.594396622058381e-07	3.710944342313225e-07
6	Incidence	1	Global	1	Male	10	25 to 29	438	Prostate cancer	3	Rate	1992	0.2267322019246007	0.25162448968599427	0.181315272233258
6	Incidence	1	Global	1	Male	11	30 to 34	438	Prostate cancer	1	Number	1992	606.4531850695323	691.046028864054	482.6914772903782
6	Incidence	1	Global	1	Male	11	30 to 34	438	Prostate cancer	2	Percent	1992	6.159452385642729e-07	7.515412400148576e-07	4.785543444118794e-07
6	Incidence	1	Global	1	Male	11	30 to 34	438	Prostate cancer	3	Rate	1992	0.2998136404438939	0.3416339970318956	0.2386292834805987
6	Incidence	1	Global	1	Male	12	35 to 39	438	Prostate cancer	1	Number	1992	759.48491118693	888.242875110444	624.5671778339879
6	Incidence	1	Global	1	Male	12	35 to 39	438	Prostate cancer	2	Percent	1992	8.42921928293245e-07	1.0447156924148586e-06	6.395815357309603e-07
6	Incidence	1	Global	1	Male	12	35 to 39	438	Prostate cancer	3	Rate	1992	0.4056759669375788	0.4744515419966719	0.33361017454488434
6	Incidence	1	Global	1	Male	13	40 to 44	438	Prostate cancer	1	Number	1992	1523.2692821520186	1804.8846175427393	1195.3793800112653
6	Incidence	1	Global	1	Male	13	40 to 44	438	Prostate cancer	2	Percent	1992	2.044809018729113e-06	2.5012924106785834e-06	1.5200018192132668e-06
6	Incidence	1	Global	1	Male	13	40 to 44	438	Prostate cancer	3	Rate	1992	0.9620052190606232	1.139856519278955	0.7549296869583468
6	Incidence	1	Global	1	Male	14	45 to 49	438	Prostate cancer	1	Number	1992	4975.194893034732	5838.651296356949	3980.8770092555887
6	Incidence	1	Global	1	Male	14	45 to 49	438	Prostate cancer	2	Percent	1992	8.692813240089745e-06	1.0741505008570993e-05	6.564028251330623e-06
6	Incidence	1	Global	1	Male	14	45 to 49	438	Prostate cancer	3	Rate	1992	3.989095958492292	4.68141264615595	3.1918549384082375
6	Incidence	1	Global	1	Male	15	50 to 54	438	Prostate cancer	1	Number	1992	15310.375114492452	18074.612241227456	11802.56015323792
6	Incidence	1	Global	1	Male	15	50 to 54	438	Prostate cancer	2	Percent	1992	3.078238993684317e-05	3.780237687812587e-05	2.3457004118727114e-05
6	Incidence	1	Global	1	Male	15	50 to 54	438	Prostate cancer	3	Rate	1992	13.982022742459383	16.50643028195687	10.778551358001012
6	Incidence	1	Global	1	Male	16	55 to 59	438	Prostate cancer	1	Number	1992	35063.79500150487	40991.278426056124	27758.697129828306
6	Incidence	1	Global	1	Male	16	55 to 59	438	Prostate cancer	2	Percent	1992	8.162585693064318e-05	9.86595971406817e-05	6.262411179404498e-05
6	Incidence	1	Global	1	Male	16	55 to 59	438	Prostate cancer	3	Rate	1992	36.616611612340684	42.806596421060476	28.98800405443552
6	Incidence	1	Global	1	Male	17	60 to 64	438	Prostate cancer	1	Number	1992	74961.89786880712	85672.09193950273	57393.256977683035
6	Incidence	1	Global	1	Male	17	60 to 64	438	Prostate cancer	2	Percent	1992	0.00019813272120831438	0.0002329439397218113	0.0001491490212520943
6	Incidence	1	Global	1	Male	17	60 to 64	438	Prostate cancer	3	Rate	1992	91.56579524430451	104.64827401265701	70.10573859828962
6	Incidence	1	Global	1	Male	18	65 to 69	438	Prostate cancer	1	Number	1992	109971.33712654948	126384.64101545431	82563.10586489471
6	Incidence	1	Global	1	Male	18	65 to 69	438	Prostate cancer	2	Percent	1992	0.00035484466273091875	0.0004212336010244532	0.00026390454373530296
6	Incidence	1	Global	1	Male	18	65 to 69	438	Prostate cancer	3	Rate	1992	179.32078954036496	206.08455080060517	134.62854701457783
6	Incidence	1	Global	1	Male	19	70 to 74	438	Prostate cancer	1	Number	1992	117620.14767272361	134095.35217280185	87473.92248434784
6	Incidence	1	Global	1	Male	19	70 to 74	438	Prostate cancer	2	Percent	1992	0.0005320979029501498	0.0006164278681024644	0.0003860590985981715
6	Incidence	1	Global	1	Male	19	70 to 74	438	Prostate cancer	3	Rate	1992	290.12278530829974	330.76065486264133	215.76386813945962
6	Incidence	1	Global	1	Male	20	75 to 79	438	Prostate cancer	1	Number	1992	104140.80789159528	118428.32517874285	78823.86113311144
6	Incidence	1	Global	1	Male	20	75 to 79	438	Prostate cancer	2	Percent	1992	0.0007215704003384628	0.0008584147948660202	0.0005325780324393606
6	Incidence	1	Global	1	Male	20	75 to 79	438	Prostate cancer	3	Rate	1992	410.57187699603173	466.899966905836	310.7606064587479
6	Incidence	1	Global	1	Male	22	All Ages	438	Prostate cancer	1	Number	1992	575506.4671117582	664735.4766498294	441046.3216200174
6	Incidence	1	Global	1	Male	22	All Ages	438	Prostate cancer	2	Percent	1992	3.948235452186759e-05	4.5094610429414724e-05	3.0275976603432818e-05
6	Incidence	1	Global	1	Male	22	All Ages	438	Prostate cancer	3	Rate	1992	20.70900478436659	23.91981837383296	15.8705955649714
6	Incidence	1	Global	1	Male	27	Age-standardized	438	Prostate cancer	2	Percent	1992	6.818004453958028e-05	7.779468080417387e-05	5.241109926417751e-05
6	Incidence	1	Global	1	Male	27	Age-standardized	438	Prostate cancer	3	Rate	1992	35.491091247195186	40.64467419032133	27.484714999153425
6	Incidence	1	Global	1	Male	30	80 to 84	438	Prostate cancer	1	Number	1992	69070.52348907922	81327.9384278731	53163.545543796354
6	Incidence	1	Global	1	Male	30	80 to 84	438	Prostate cancer	2	Percent	1992	0.0008218869269025887	0.0009692786500856402	0.0006345264705661019
6	Incidence	1	Global	1	Male	30	80 to 84	438	Prostate cancer	3	Rate	1992	494.0841900701932	581.765513831201	380.2963408177959
6	Incidence	1	Global	1	Male	31	85 to 89	438	Prostate cancer	1	Number	1992	30912.178024999183	37120.57798625292	24129.52593381172
6	Incidence	1	Global	1	Male	31	85 to 89	438	Prostate cancer	2	Percent	1992	0.0008806611428119528	0.0010627346825883902	0.000678896570460905
6	Incidence	1	Global	1	Male	31	85 to 89	438	Prostate cancer	3	Rate	1992	566.6074743234217	680.4048851299578	442.28425880964517
6	Incidence	1	Global	1	Male	32	90 to 94	438	Prostate cancer	1	Number	1992	7993.98061973802	9734.338242797829	6145.050972053174
6	Incidence	1	Global	1	Male	32	90 to 94	438	Prostate cancer	2	Percent	1992	0.0008371870615104411	0.0010163992226078066	0.000630731981189601
6	Incidence	1	Global	1	Male	32	90 to 94	438	Prostate cancer	3	Rate	1992	571.6223582332525	696.0694110827836	439.411689269731
6	Incidence	1	Global	1	Male	235	95 plus	438	Prostate cancer	1	Number	1992	1645.0386703562306	2014.9652122927762	1170.1356543758873
6	Incidence	1	Global	1	Male	235	95 plus	438	Prostate cancer	2	Percent	1992	0.0008215367197010597	0.0010030048333556573	0.0005824293445802109
6	Incidence	1	Global	1	Male	235	95 plus	438	Prostate cancer	3	Rate	1992	581.8710702607256	712.7187863377311	413.891842077178
6	Incidence	1	Global	1	Male	9	20 to 24	438	Prostate cancer	1	Number	1994	441.4402855494857	484.49257469719	337.9849010880465
6	Incidence	1	Global	1	Male	9	20 to 24	438	Prostate cancer	2	Percent	1994	3.6062771199210336e-07	4.356555199318393e-07	2.707879701639192e-07
6	Incidence	1	Global	1	Male	9	20 to 24	438	Prostate cancer	3	Rate	1994	0.17326839149513462	0.19016671531150486	0.1326614314057731
6	Incidence	1	Global	1	Male	10	25 to 29	438	Prostate cancer	1	Number	1994	572.0775264078858	634.3509454882127	461.2767825825401
6	Incidence	1	Global	1	Male	10	25 to 29	438	Prostate cancer	2	Percent	1994	4.907493519486902e-07	5.822729070271204e-07	3.8693258335664194e-07
6	Incidence	1	Global	1	Male	10	25 to 29	438	Prostate cancer	3	Rate	1994	0.2352469799030252	0.2608547569797939	0.1896840288121326
6	Incidence	1	Global	1	Male	11	30 to 34	438	Prostate cancer	1	Number	1994	673.0505445791061	768.3266221480163	532.384419209785
6	Incidence	1	Global	1	Male	11	30 to 34	438	Prostate cancer	2	Percent	1994	6.453349166962113e-07	7.842664622484057e-07	4.955906487883789e-07
6	Incidence	1	Global	1	Male	11	30 to 34	438	Prostate cancer	3	Rate	1994	0.3121579676522349	0.35634660545860714	0.24691761955882235
6	Incidence	1	Global	1	Male	12	35 to 39	438	Prostate cancer	1	Number	1994	839.3117797476478	974.345171451502	674.7969433228137
6	Incidence	1	Global	1	Male	12	35 to 39	438	Prostate cancer	2	Percent	1994	9.070694232775748e-07	1.1201663129605918e-06	6.88033895194522e-07
6	Incidence	1	Global	1	Male	12	35 to 39	438	Prostate cancer	3	Rate	1994	0.4377494154050162	0.5081771035476649	0.3519454564851547
6	Incidence	1	Global	1	Male	13	40 to 44	438	Prostate cancer	1	Number	1994	1729.1015110103413	1994.2460164195804	1339.444934507851
6	Incidence	1	Global	1	Male	13	40 to 44	438	Prostate cancer	2	Percent	1994	2.18781814137905e-06	2.6773596299089468e-06	1.6183664990599286e-06
6	Incidence	1	Global	1	Male	13	40 to 44	438	Prostate cancer	3	Rate	1994	1.025348682542091	1.1825780687715801	0.7942842512079028
6	Incidence	1	Global	1	Male	14	45 to 49	438	Prostate cancer	1	Number	1994	5912.083529395677	6834.367470416372	4624.657014793649
6	Incidence	1	Global	1	Male	14	45 to 49	438	Prostate cancer	2	Percent	1994	9.536209805751628e-06	1.1596916877348192e-05	7.124276825000225e-06
6	Incidence	1	Global	1	Male	14	45 to 49	438	Prostate cancer	3	Rate	1994	4.3522457114061455	5.031195240290149	3.404492436428315
6	Incidence	1	Global	1	Male	15	50 to 54	438	Prostate cancer	1	Number	1994	16981.76503920895	19691.41810554014	12885.880635456615
6	Incidence	1	Global	1	Male	15	50 to 54	438	Prostate cancer	2	Percent	1994	3.3938820426562197e-05	4.111070751807156e-05	2.558145779597294e-05
6	Incidence	1	Global	1	Male	15	50 to 54	438	Prostate cancer	3	Rate	1994	15.363108606829412	17.814484788796275	11.657632951585212
6	Incidence	1	Global	1	Male	16	55 to 59	438	Prostate cancer	1	Number	1994	39460.10683367227	45529.35533939225	30443.162691646758
6	Incidence	1	Global	1	Male	16	55 to 59	438	Prostate cancer	2	Percent	1994	8.93737341066258e-05	0.00010698451912970684	6.774513514735057e-05
6	Incidence	1	Global	1	Male	16	55 to 59	438	Prostate cancer	3	Rate	1994	40.04586282408391	46.205204818007246	30.895068840529554
6	Incidence	1	Global	1	Male	17	60 to 64	438	Prostate cancer	1	Number	1994	79813.86972721863	90403.84289592403	60997.49016982322
6	Incidence	1	Global	1	Male	17	60 to 64	438	Prostate cancer	2	Percent	1994	0.00020711100870994618	0.00024331827094276566	0.00015487113163224813
6	Incidence	1	Global	1	Male	17	60 to 64	438	Prostate cancer	3	Rate	1994	95.33354531522642	107.98272133458582	72.85835172626415
6	Incidence	1	Global	1	Male	18	65 to 69	438	Prostate cancer	1	Number	1994	121832.25931845141	140741.3061589073	91600.55863474825
6	Incidence	1	Global	1	Male	18	65 to 69	438	Prostate cancer	2	Percent	1994	0.0003679162467916239	0.0004377309888526077	0.0002740363534300594
6	Incidence	1	Global	1	Male	18	65 to 69	438	Prostate cancer	3	Rate	1994	185.46879174521666	214.25458370353687	139.44619453183407
6	Incidence	1	Global	1	Male	19	70 to 74	438	Prostate cancer	1	Number	1994	134387.47714141087	154370.90780875814	100601.2719059591
6	Incidence	1	Global	1	Male	19	70 to 74	438	Prostate cancer	2	Percent	1994	0.0005631390516350103	0.0006578772148203524	0.0004194561256593102
6	Incidence	1	Global	1	Male	19	70 to 74	438	Prostate cancer	3	Rate	1994	305.16486943051376	350.5429146181456	228.4437111161869
6	Incidence	1	Global	1	Male	20	75 to 79	438	Prostate cancer	1	Number	1994	107803.23641044254	121942.00850919426	81837.74129816159
6	Incidence	1	Global	1	Male	20	75 to 79	438	Prostate cancer	2	Percent	1994	0.0007327911330958046	0.0008682969931938494	0.0005391159742664726
6	Incidence	1	Global	1	Male	20	75 to 79	438	Prostate cancer	3	Rate	1994	417.5084614033037	472.26615868251054	316.94734399279423
6	Incidence	1	Global	1	Male	22	All Ages	438	Prostate cancer	1	Number	1994	631625.8539308996	722813.8932096098	485153.68561564817
6	Incidence	1	Global	1	Male	22	All Ages	438	Prostate cancer	2	Percent	1994	4.227353593345265e-05	4.830919752690803e-05	3.241626030708671e-05
6	Incidence	1	Global	1	Male	22	All Ages	438	Prostate cancer	3	Rate	1994	22.073337471746466	25.260072707264623	16.95459576521287
6	Incidence	1	Global	1	Male	27	Age-standardized	438	Prostate cancer	2	Percent	1994	7.112083406496881e-05	8.09669302731704e-05	5.4724510721654055e-05
6	Incidence	1	Global	1	Male	27	Age-standardized	438	Prostate cancer	3	Rate	1994	36.917508570996276	41.83476394365345	28.541277797770416
6	Incidence	1	Global	1	Male	30	80 to 84	438	Prostate cancer	1	Number	1994	75366.34268507786	87434.11957027321	57405.91741509906
6	Incidence	1	Global	1	Male	30	80 to 84	438	Prostate cancer	2	Percent	1994	0.0008556417458971779	0.0010046548370275768	0.0006526098882902113
6	Incidence	1	Global	1	Male	30	80 to 84	438	Prostate cancer	3	Rate	1994	512.4750723350345	594.5333839344911	390.3480072356852
6	Incidence	1	Global	1	Male	31	85 to 89	438	Prostate cancer	1	Number	1994	34549.03605049886	40876.381179358694	26565.861002970843
6	Incidence	1	Global	1	Male	31	85 to 89	438	Prostate cancer	2	Percent	1994	0.000914387696127408	0.0010828352285465741	0.0006929455198030503
6	Incidence	1	Global	1	Male	31	85 to 89	438	Prostate cancer	3	Rate	1994	587.5010508764445	695.0965828336793	451.7483855083583
6	Incidence	1	Global	1	Male	32	90 to 94	438	Prostate cancer	1	Number	1994	9379.757687278714	11137.421729390551	7101.302979067334
6	Incidence	1	Global	1	Male	32	90 to 94	438	Prostate cancer	2	Percent	1994	0.0008658451374958537	0.0010337438387698643	0.0006447083863578884
6	Incidence	1	Global	1	Male	32	90 to 94	438	Prostate cancer	3	Rate	1994	592.6753635436515	703.7362469776742	448.7074682601326
6	Incidence	1	Global	1	Male	235	95 plus	438	Prostate cancer	1	Number	1994	1884.9378609493965	2260.458857360592	1321.0811149744525
6	Incidence	1	Global	1	Male	235	95 plus	438	Prostate cancer	2	Percent	1994	0.0008520809638955418	0.00103984639536868	0.0005965135141190028
6	Incidence	1	Global	1	Male	235	95 plus	438	Prostate cancer	3	Rate	1994	603.9808517075111	724.3070947870837	423.3071622823107
6	Incidence	1	Global	1	Male	9	20 to 24	438	Prostate cancer	1	Number	1991	406.4605674423372	448.5728335073212	311.08379298618706
6	Incidence	1	Global	1	Male	9	20 to 24	438	Prostate cancer	2	Percent	1991	3.3660708451649973e-07	4.1085277286706835e-07	2.5040550721434607e-07
6	Incidence	1	Global	1	Male	9	20 to 24	438	Prostate cancer	3	Rate	1991	0.16173964587316206	0.17849704756436835	0.12378711871380702
6	Incidence	1	Global	1	Male	10	25 to 29	438	Prostate cancer	1	Number	1991	515.4518086260267	570.6365697187327	412.4324213336634
6	Incidence	1	Global	1	Male	10	25 to 29	438	Prostate cancer	2	Percent	1991	4.6546696604326984e-07	5.558945744620215e-07	3.6150388470716833e-07
6	Incidence	1	Global	1	Male	10	25 to 29	438	Prostate cancer	3	Rate	1991	0.2246810401024831	0.24873560604370382	0.17977576923095906
6	Incidence	1	Global	1	Male	11	30 to 34	438	Prostate cancer	1	Number	1991	579.3022348797239	662.3907595732134	464.1077538854224
6	Incidence	1	Global	1	Male	11	30 to 34	438	Prostate cancer	2	Percent	1991	5.99738573653467e-07	7.343310807895494e-07	4.647517203617703e-07
6	Incidence	1	Global	1	Male	11	30 to 34	438	Prostate cancer	3	Rate	1991	0.29236689282849054	0.33430067511293565	0.23422961930962166
6	Incidence	1	Global	1	Male	12	35 to 39	438	Prostate cancer	1	Number	1991	718.3708904974976	842.8420096968008	594.0558926041759
6	Incidence	1	Global	1	Male	12	35 to 39	438	Prostate cancer	2	Percent	1991	8.126869046691713e-07	1.0120571532808583e-06	6.143585229015392e-07
6	Incidence	1	Global	1	Male	12	35 to 39	438	Prostate cancer	3	Rate	1991	0.3916103642207331	0.4594641441683647	0.3238416917326419
6	Incidence	1	Global	1	Male	13	40 to 44	438	Prostate cancer	1	Number	1991	1429.142728658603	1721.6954921308252	1119.7268039451174
6	Incidence	1	Global	1	Male	13	40 to 44	438	Prostate cancer	2	Percent	1991	1.976657916575122e-06	2.4273235207344443e-06	1.464324817621773e-06
6	Incidence	1	Global	1	Male	13	40 to 44	438	Prostate cancer	3	Rate	1991	0.9322883383347861	1.1231324886519245	0.7304436572397001
6	Incidence	1	Global	1	Male	14	45 to 49	438	Prostate cancer	1	Number	1991	4570.389930515465	5382.091392349699	3674.986529694183
6	Incidence	1	Global	1	Male	14	45 to 49	438	Prostate cancer	2	Percent	1991	8.254657540647498e-06	1.0215745878090643e-05	6.3222751770271005e-06
6	Incidence	1	Global	1	Male	14	45 to 49	438	Prostate cancer	3	Rate	1991	3.799953393955262	4.474825291466987	3.0554893014732962
6	Incidence	1	Global	1	Male	15	50 to 54	438	Prostate cancer	1	Number	1991	14581.46235026682	17302.29716165826	11394.593684138727
6	Incidence	1	Global	1	Male	15	50 to 54	438	Prostate cancer	2	Percent	1991	2.946364718586477e-05	3.6487026890147123e-05	2.2723561884762584e-05
6	Incidence	1	Global	1	Male	15	50 to 54	438	Prostate cancer	3	Rate	1991	13.401654414491738	15.902342410337344	10.472640060383457
6	Incidence	1	Global	1	Male	16	55 to 59	438	Prostate cancer	1	Number	1991	33392.69572482478	39262.48933273168	26458.25485385768
6	Incidence	1	Global	1	Male	16	55 to 59	438	Prostate cancer	2	Percent	1991	7.881402247397961e-05	9.62191163999398e-05	6.075003475155007e-05
6	Incidence	1	Global	1	Male	16	55 to 59	438	Prostate cancer	3	Rate	1991	35.42303578445023	41.649724121733726	28.066967584936492
6	Incidence	1	Global	1	Male	17	60 to 64	438	Prostate cancer	1	Number	1991	72279.75175602523	83480.83817759975	55543.435392974025
6	Incidence	1	Global	1	Male	17	60 to 64	438	Prostate cancer	2	Percent	1991	0.00019383437046002533	0.00022888774180973524	0.00014646488035130258
6	Incidence	1	Global	1	Male	17	60 to 64	438	Prostate cancer	3	Rate	1991	89.77181106545935	103.6836160943366	68.98522292737344
6	Incidence	1	Global	1	Male	18	65 to 69	438	Prostate cancer	1	Number	1991	104434.75665234595	120667.49473526767	78323.89294166846
6	Incidence	1	Global	1	Male	18	65 to 69	438	Prostate cancer	2	Percent	1991	0.0003481262250435601	0.0004129698334350148	0.0002591848686194447
6	Incidence	1	Global	1	Male	18	65 to 69	438	Prostate cancer	3	Rate	1991	176.29898130138875	203.7018812504745	132.22056506668744
6	Incidence	1	Global	1	Male	19	70 to 74	438	Prostate cancer	1	Number	1991	109161.50699689021	123995.66495505064	81768.84172761027
6	Incidence	1	Global	1	Male	19	70 to 74	438	Prostate cancer	2	Percent	1991	0.0005125932721374827	0.0005930625710999777	0.00037158246444500705
6	Incidence	1	Global	1	Male	19	70 to 74	438	Prostate cancer	3	Rate	1991	280.5887343593014	318.71845353663707	210.17862836054286
6	Incidence	1	Global	1	Male	20	75 to 79	438	Prostate cancer	1	Number	1991	102437.86424187526	117607.7598564903	78316.82385551577
6	Incidence	1	Global	1	Male	20	75 to 79	438	Prostate cancer	2	Percent	1991	0.0007124574786807012	0.0008474466259963344	0.000529098503322266
6	Incidence	1	Global	1	Male	20	75 to 79	438	Prostate cancer	3	Rate	1991	405.77897684626555	465.8702796757403	310.23021505898816
6	Incidence	1	Global	1	Male	22	All Ages	438	Prostate cancer	1	Number	1991	548317.6048210392	635918.6763036294	424492.14399051206
6	Incidence	1	Global	1	Male	22	All Ages	438	Prostate cancer	2	Percent	1991	3.806007496006475e-05	4.342619945625913e-05	2.949547731159997e-05
6	Incidence	1	Global	1	Male	22	All Ages	438	Prostate cancer	3	Rate	1991	20.035759570028205	23.23674015294216	15.511124322071653
6	Incidence	1	Global	1	Male	27	Age-standardized	438	Prostate cancer	2	Percent	1991	6.655673656661584e-05	7.645211947074224e-05	5.1848454372147053e-05
6	Incidence	1	Global	1	Male	27	Age-standardized	438	Prostate cancer	3	Rate	1991	34.74388857926328	40.083969037130274	27.09635128737847
6	Incidence	1	Global	1	Male	30	80 to 84	438	Prostate cancer	1	Number	1991	65772.72899822371	78080.99380609744	51179.31238382654
6	Incidence	1	Global	1	Male	30	80 to 84	438	Prostate cancer	2	Percent	1991	0.0008023060303690624	0.0009528695613097098	0.0006253736190030036
6	Incidence	1	Global	1	Male	30	80 to 84	438	Prostate cancer	3	Rate	1991	483.88406912814867	574.4348695868248	376.5216117478635
6	Incidence	1	Global	1	Male	31	85 to 89	438	Prostate cancer	1	Number	1991	29105.621566969818	35301.17173958686	22861.616162346916
6	Incidence	1	Global	1	Male	31	85 to 89	438	Prostate cancer	2	Percent	1991	0.000867675505728023	0.0010570035180789419	0.0006781276922261421
6	Incidence	1	Global	1	Male	31	85 to 89	438	Prostate cancer	3	Rate	1991	559.0433967428957	678.0438243826706	439.1122699449464
6	Incidence	1	Global	1	Male	32	90 to 94	438	Prostate cancer	1	Number	1991	7429.973461698582	9197.208770954865	5789.037316201011
6	Incidence	1	Global	1	Male	32	90 to 94	438	Prostate cancer	2	Percent	1991	0.0008230677699672895	0.0010160202344816193	0.0006273169121412661
6	Incidence	1	Global	1	Male	32	90 to 94	438	Prostate cancer	3	Rate	1991	562.1361258234326	695.8414230610077	437.9863570108315
6	Incidence	1	Global	1	Male	235	95 plus	438	Prostate cancer	1	Number	1991	1502.1249112990895	1868.0727011190186	1084.3673727121268
6	Incidence	1	Global	1	Male	235	95 plus	438	Prostate cancer	2	Percent	1991	0.0007900535881911639	0.0009679746873903327	0.0005705357819246434
6	Incidence	1	Global	1	Male	235	95 plus	438	Prostate cancer	3	Rate	1991	560.0556854794098	696.4964959177553	404.298009884263
6	Incidence	1	Global	1	Male	9	20 to 24	438	Prostate cancer	1	Number	1993	431.5792640629007	474.76482129579614	326.3208939898418
6	Incidence	1	Global	1	Male	9	20 to 24	438	Prostate cancer	2	Percent	1993	3.5342060828007026e-07	4.295471430407693e-07	2.6342260846088825e-07
6	Incidence	1	Global	1	Male	9	20 to 24	438	Prostate cancer	3	Rate	1993	0.16959496295915413	0.18656531716555053	0.12823224964056515
6	Incidence	1	Global	1	Male	10	25 to 29	438	Prostate cancer	1	Number	1993	553.5849860304496	613.3058635810798	446.8963308881376
6	Incidence	1	Global	1	Male	10	25 to 29	438	Prostate cancer	2	Percent	1993	4.812921714727132e-07	5.707753887094428e-07	3.771708872809536e-07
6	Incidence	1	Global	1	Male	10	25 to 29	438	Prostate cancer	3	Rate	1993	0.23086949242219792	0.2557757471708841	0.1863755912480832
6	Incidence	1	Global	1	Male	11	30 to 34	438	Prostate cancer	1	Number	1993	640.8361212726226	729.4575876822677	510.48223830018014
6	Incidence	1	Global	1	Male	11	30 to 34	438	Prostate cancer	2	Percent	1993	6.335570459102662e-07	7.757069342585606e-07	4.888243370235031e-07
6	Incidence	1	Global	1	Male	11	30 to 34	438	Prostate cancer	3	Rate	1993	0.3075351368543749	0.350064285720706	0.2449787391909308
6	Incidence	1	Global	1	Male	12	35 to 39	438	Prostate cancer	1	Number	1993	804.3158597182495	934.7889758299693	654.7895453510805
6	Incidence	1	Global	1	Male	12	35 to 39	438	Prostate cancer	2	Percent	1993	8.79427100993472e-07	1.0848564780777683e-06	6.725574752142876e-07
6	Incidence	1	Global	1	Male	12	35 to 39	438	Prostate cancer	3	Rate	1993	0.4236108103978591	0.49232737464735754	0.3448594561387628
6	Incidence	1	Global	1	Male	13	40 to 44	438	Prostate cancer	1	Number	1993	1634.2341579349484	1894.077521498633	1272.6899359178906
6	Incidence	1	Global	1	Male	13	40 to 44	438	Prostate cancer	2	Percent	1993	2.12566882434487e-06	2.6050847881864207e-06	1.554907228526426e-06
6	Incidence	1	Global	1	Male	13	40 to 44	438	Prostate cancer	3	Rate	1993	0.9974966728689582	1.1560987247006098	0.7768188974070122
6	Incidence	1	Global	1	Male	14	45 to 49	438	Prostate cancer	1	Number	1993	5445.09251147582	6317.235608035509	4286.452149443471
6	Incidence	1	Global	1	Male	14	45 to 49	438	Prostate cancer	2	Percent	1993	9.180032136168936e-06	1.1243606548903952e-05	6.92431188950836e-06
6	Incidence	1	Global	1	Male	14	45 to 49	438	Prostate cancer	3	Rate	1993	4.204223160653781	4.877615614176437	3.3096226309734478
6	Incidence	1	Global	1	Male	15	50 to 54	438	Prostate cancer	1	Number	1993	16215.600134041953	18957.982144574686	12349.131260640544
6	Incidence	1	Global	1	Male	15	50 to 54	438	Prostate cancer	2	Percent	1993	3.2509947841335154e-05	3.9470296547090466e-05	2.4744209067807465e-05
6	Incidence	1	Global	1	Male	15	50 to 54	438	Prostate cancer	3	Rate	1993	14.739550111166139	17.23230256769407	11.225032532928429
6	Incidence	1	Global	1	Male	16	55 to 59	438	Prostate cancer	1	Number	1993	37353.104379200355	43044.082122384614	29275.227344923347
6	Incidence	1	Global	1	Male	16	55 to 59	438	Prostate cancer	2	Percent	1993	8.57215623688413e-05	0.00010278092370830318	6.543012014370271e-05
6	Incidence	1	Global	1	Male	16	55 to 59	438	Prostate cancer	3	Rate	1993	38.41631925327905	44.269284394436404	30.10851436811625
6	Incidence	1	Global	1	Male	17	60 to 64	438	Prostate cancer	1	Number	1993	77744.48449303138	88507.47368799547	59288.991273888605
6	Incidence	1	Global	1	Male	17	60 to 64	438	Prostate cancer	2	Percent	1993	0.00020336739225412204	0.00023869237445847468	0.00015219235565436574
6	Incidence	1	Global	1	Male	17	60 to 64	438	Prostate cancer	3	Rate	1993	93.80913917347891	106.79612799843582	71.5401133615585
6	Incidence	1	Global	1	Male	18	65 to 69	438	Prostate cancer	1	Number	1993	116690.51474867076	133912.97398279147	86846.6201823238
6	Incidence	1	Global	1	Male	18	65 to 69	438	Prostate cancer	2	Percent	1993	0.0003640030969719357	0.0004311489887179355	0.00027000119081760365
6	Incidence	1	Global	1	Male	18	65 to 69	438	Prostate cancer	3	Rate	1993	183.65486527599253	210.76065392707693	136.684668532081
6	Incidence	1	Global	1	Male	19	70 to 74	438	Prostate cancer	1	Number	1993	126824.07505291689	145248.22675254158	95034.08219843803
6	Incidence	1	Global	1	Male	19	70 to 74	438	Prostate cancer	2	Percent	1993	0.000552087215695752	0.0006410875934922167	0.00041082050085621994
6	Incidence	1	Global	1	Male	19	70 to 74	438	Prostate cancer	3	Rate	1993	300.0163303737441	343.6006922613765	224.81359781031875
6	Incidence	1	Global	1	Male	20	75 to 79	438	Prostate cancer	1	Number	1993	106139.83536989728	120294.78839238085	80410.46445019536
6	Incidence	1	Global	1	Male	20	75 to 79	438	Prostate cancer	2	Percent	1993	0.0007315802749380308	0.0008653556371040375	0.0005368488051979464
6	Incidence	1	Global	1	Male	20	75 to 79	438	Prostate cancer	3	Rate	1993	416.38745004652316	471.9174475636653	315.450915603826
6	Incidence	1	Global	1	Male	22	All Ages	438	Prostate cancer	1	Number	1993	606524.4889968538	694960.3296216262	466382.46449632896
6	Incidence	1	Global	1	Male	22	All Ages	438	Prostate cancer	2	Percent	1993	4.110314451009864e-05	4.69400963580432e-05	3.1581050347593805e-05
6	Incidence	1	Global	1	Male	22	All Ages	438	Prostate cancer	3	Rate	1993	21.50408722202496	24.639545171123647	16.535406858739453
6	Incidence	1	Global	1	Male	27	Age-standardized	438	Prostate cancer	2	Percent	1993	7.006301050490802e-05	8.036896808031887e-05	5.389488377642278e-05
6	Incidence	1	Global	1	Male	27	Age-standardized	438	Prostate cancer	3	Rate	1993	36.40811818375756	41.39873778357341	28.064021118097525
6	Incidence	1	Global	1	Male	30	80 to 84	438	Prostate cancer	1	Number	1993	72710.38452788681	84843.8723309125	55731.59150957848
6	Incidence	1	Global	1	Male	30	80 to 84	438	Prostate cancer	2	Percent	1993	0.0008439498477700265	0.0009931264425890227	0.000643775457195351
6	Incidence	1	Global	1	Male	30	80 to 84	438	Prostate cancer	3	Rate	1993	506.09572168380635	590.5500442140192	387.91597938544083
6	Incidence	1	Global	1	Male	31	85 to 89	438	Prostate cancer	1	Number	1993	32874.43825314904	39026.37151359918	25365.027985926234
6	Incidence	1	Global	1	Male	31	85 to 89	438	Prostate cancer	2	Percent	1993	0.0009015004352382412	0.001075681362836022	0.0006893393436447287
6	Incidence	1	Global	1	Male	31	85 to 89	438	Prostate cancer	3	Rate	1993	579.4905739056203	687.9331063156101	447.1192636512509
6	Incidence	1	Global	1	Male	32	90 to 94	438	Prostate cancer	1	Number	1993	8704.436443682514	10422.79747831789	6653.032950935654
6	Incidence	1	Global	1	Male	32	90 to 94	438	Prostate cancer	2	Percent	1993	0.0008559345682452696	0.00102486685284986	0.0006400915991898356
6	Incidence	1	Global	1	Male	32	90 to 94	438	Prostate cancer	3	Rate	1993	584.7083207497874	700.1368153460961	446.908165715648
6	Incidence	1	Global	1	Male	235	95 plus	438	Prostate cancer	1	Number	1993	1757.972693881899	2113.9910430241034	1244.5242978183053
6	Incidence	1	Global	1	Male	235	95 plus	438	Prostate cancer	2	Percent	1993	0.0008358062714006569	0.001018854468885643	0.000589336672206661
6	Incidence	1	Global	1	Male	235	95 plus	438	Prostate cancer	3	Rate	1993	591.8613199189591	711.7229598477245	418.9972894012664
6	Incidence	1	Global	1	Male	9	20 to 24	438	Prostate cancer	1	Number	1996	456.2026065749216	505.1637063321657	354.8179201625948
6	Incidence	1	Global	1	Male	9	20 to 24	438	Prostate cancer	2	Percent	1996	3.7214385249027563e-07	4.504334660956187e-07	2.8122735552335034e-07
6	Incidence	1	Global	1	Male	9	20 to 24	438	Prostate cancer	3	Rate	1996	0.17965076258009693	0.1989314479189795	0.13972587840491793
6	Incidence	1	Global	1	Male	10	25 to 29	438	Prostate cancer	1	Number	1996	612.3633944953635	686.421127158276	500.26158786413924
6	Incidence	1	Global	1	Male	10	25 to 29	438	Prostate cancer	2	Percent	1996	5.132422622247918e-07	6.073365507241958e-07	4.007501092859879e-07
6	Incidence	1	Global	1	Male	10	25 to 29	438	Prostate cancer	3	Rate	1996	0.246306514532814	0.27609422256757804	0.20121661283004755
6	Incidence	1	Global	1	Male	11	30 to 34	438	Prostate cancer	1	Number	1996	730.3678613184062	822.5061699722237	586.3567104380581
6	Incidence	1	Global	1	Male	11	30 to 34	438	Prostate cancer	2	Percent	1996	6.632527614477348e-07	8.074348036127666e-07	5.189333665403696e-07
6	Incidence	1	Global	1	Male	11	30 to 34	438	Prostate cancer	3	Rate	1996	0.31873487823888647	0.3589443317831581	0.25588794990056685
6	Incidence	1	Global	1	Male	12	35 to 39	438	Prostate cancer	1	Number	1996	910.0020649304341	1050.4551255954111	737.9557679756716
6	Incidence	1	Global	1	Male	12	35 to 39	438	Prostate cancer	2	Percent	1996	9.572731783005824e-07	1.1834736736317535e-06	7.317574988392995e-07
6	Incidence	1	Global	1	Male	12	35 to 39	438	Prostate cancer	3	Rate	1996	0.46340567971999247	0.5349294141756747	0.3757935365654336
6	Incidence	1	Global	1	Male	13	40 to 44	438	Prostate cancer	1	Number	1996	1930.4774383694655	2198.6444750952865	1478.4046982039595
6	Incidence	1	Global	1	Male	13	40 to 44	438	Prostate cancer	2	Percent	1996	2.3028839117263945e-06	2.7855465567993096e-06	1.6870315260110596e-06
6	Incidence	1	Global	1	Male	13	40 to 44	438	Prostate cancer	3	Rate	1996	1.075692271693623	1.225119145686303	0.8237902586609669
6	Incidence	1	Global	1	Male	14	45 to 49	438	Prostate cancer	1	Number	1996	6881.942817442677	7833.407513946291	5320.744816682839
6	Incidence	1	Global	1	Male	14	45 to 49	438	Prostate cancer	2	Percent	1996	1.0254284581746068e-05	1.2415589725252371e-05	7.613964407203481e-06
6	Incidence	1	Global	1	Male	14	45 to 49	438	Prostate cancer	3	Rate	1996	4.665021107661134	5.309984748035165	3.606741226531669
6	Incidence	1	Global	1	Male	15	50 to 54	438	Prostate cancer	1	Number	1996	18344.723437048622	21166.79242476714	13788.758772317602
6	Incidence	1	Global	1	Male	15	50 to 54	438	Prostate cancer	2	Percent	1996	3.611013413562972e-05	4.341355987366427e-05	2.7019982452923407e-05
6	Incidence	1	Global	1	Male	15	50 to 54	438	Prostate cancer	3	Rate	1996	16.274270459623697	18.777830358983874	12.232508728368611
6	Incidence	1	Global	1	Male	16	55 to 59	438	Prostate cancer	1	Number	1996	43228.62882647857	49552.084729850096	33078.382680340976
6	Incidence	1	Global	1	Male	16	55 to 59	438	Prostate cancer	2	Percent	1996	9.59216877362222e-05	0.000114418933842261	7.260258471244199e-05
6	Incidence	1	Global	1	Male	16	55 to 59	438	Prostate cancer	3	Rate	1996	42.96981408093438	49.25541073049611	32.880338619522135
6	Incidence	1	Global	1	Male	17	60 to 64	438	Prostate cancer	1	Number	1996	83763.99749041766	95626.60866142917	64498.65268804616
6	Incidence	1	Global	1	Male	17	60 to 64	438	Prostate cancer	2	Percent	1996	0.00021285862814184804	0.00025203186665717777	0.0001614924935121826
6	Incidence	1	Global	1	Male	17	60 to 64	438	Prostate cancer	3	Rate	1996	97.64884453291839	111.4778200916013	75.19004700842046
6	Incidence	1	Global	1	Male	18	65 to 69	438	Prostate cancer	1	Number	1996	129807.05501100882	152369.0812765241	98843.9376502089
6	Incidence	1	Global	1	Male	18	65 to 69	438	Prostate cancer	2	Percent	1996	0.0003720578860567054	0.00044510950590692265	0.0002818130938914757
6	Incidence	1	Global	1	Male	18	65 to 69	438	Prostate cancer	3	Rate	1996	187.45487777438368	220.0367884847523	142.74091842995205
6	Incidence	1	Global	1	Male	19	70 to 74	438	Prostate cancer	1	Number	1996	143721.48499571954	167189.70216700816	109623.40811890711
6	Incidence	1	Global	1	Male	19	70 to 74	438	Prostate cancer	2	Percent	1996	0.0005604625126182595	0.0006633435915517607	0.00042461949229712136
6	Incidence	1	Global	1	Male	19	70 to 74	438	Prostate cancer	3	Rate	1996	303.11669840828455	352.61248887205187	231.2019357318546
6	Incidence	1	Global	1	Male	20	75 to 79	438	Prostate cancer	1	Number	1996	117268.81960973924	134537.65175129625	90417.48954821355
6	Incidence	1	Global	1	Male	20	75 to 79	438	Prostate cancer	2	Percent	1996	0.0007430165373624471	0.0008774430044826628	0.000551506658704386
6	Incidence	1	Global	1	Male	20	75 to 79	438	Prostate cancer	3	Rate	1996	423.14836656156376	485.46056632142904	326.25904429028907
6	Incidence	1	Global	1	Male	22	All Ages	438	Prostate cancer	1	Number	1996	675126.253281902	776949.4569892684	521510.8153456432
6	Incidence	1	Global	1	Male	22	All Ages	438	Prostate cancer	2	Percent	1996	4.406333837439364e-05	5.0312767528022017e-05	3.3828546388674e-05
6	Incidence	1	Global	1	Male	22	All Ages	438	Prostate cancer	3	Rate	1996	22.941541720869193	26.40160754507542	17.721518116020963
6	Incidence	1	Global	1	Male	27	Age-standardized	438	Prostate cancer	2	Percent	1996	7.207286160731974e-05	8.215244424180997e-05	5.537200413842066e-05
6	Incidence	1	Global	1	Male	27	Age-standardized	438	Prostate cancer	3	Rate	1996	37.37329363339662	42.64413535609973	28.969492406883766
6	Incidence	1	Global	1	Male	30	80 to 84	438	Prostate cancer	1	Number	1996	77056.09303951889	89064.9239117195	58851.66815272162
6	Incidence	1	Global	1	Male	30	80 to 84	438	Prostate cancer	2	Percent	1996	0.0008487170849232041	0.0009950584259321577	0.0006498587454279214
6	Incidence	1	Global	1	Male	30	80 to 84	438	Prostate cancer	3	Rate	1996	509.3589125889828	588.7401113138136	389.02337909792783
6	Incidence	1	Global	1	Male	31	85 to 89	438	Prostate cancer	1	Number	1996	37572.666769290925	44022.678931252005	28719.129037556493
6	Incidence	1	Global	1	Male	31	85 to 89	438	Prostate cancer	2	Percent	1996	0.0009299705163259926	0.001097253253445626	0.000700181147280782
6	Incidence	1	Global	1	Male	31	85 to 89	438	Prostate cancer	3	Rate	1996	597.063724522326	699.5602629842261	456.3729866046015
6	Incidence	1	Global	1	Male	32	90 to 94	438	Prostate cancer	1	Number	1996	10609.452955474182	12446.258561950786	7959.278565442263
6	Incidence	1	Global	1	Male	32	90 to 94	438	Prostate cancer	2	Percent	1996	0.0008748074412273355	0.0010313067063696813	0.0006460751332170113
6	Incidence	1	Global	1	Male	32	90 to 94	438	Prostate cancer	3	Rate	1996	602.5260384613266	706.8408613026743	452.01883670841335
6	Incidence	1	Global	1	Male	235	95 plus	438	Prostate cancer	1	Number	1996	2231.9749640742466	2623.738359256434	1545.0385019237224
6	Incidence	1	Global	1	Male	235	95 plus	438	Prostate cancer	2	Percent	1996	0.0008859054353479197	0.0010874534468960908	0.000613343995185928
6	Incidence	1	Global	1	Male	235	95 plus	438	Prostate cancer	3	Rate	1996	630.077015841902	740.6701519324164	436.1577814815303
6	Incidence	1	Global	1	Male	9	20 to 24	438	Prostate cancer	1	Number	1995	447.17248079365584	495.79781299527275	342.8932742053776
6	Incidence	1	Global	1	Male	9	20 to 24	438	Prostate cancer	2	Percent	1995	3.652276993029082e-07	4.4400106953382776e-07	2.75398455149488e-07
6	Incidence	1	Global	1	Male	9	20 to 24	438	Prostate cancer	3	Rate	1995	0.17570056476117982	0.194806164270257	0.1347277493994431
6	Incidence	1	Global	1	Male	10	25 to 29	438	Prostate cancer	1	Number	1995	590.4659889512517	658.4821594704961	476.4986558512678
6	Incidence	1	Global	1	Male	10	25 to 29	438	Prostate cancer	2	Percent	1995	5.009408827342718e-07	5.930351566758448e-07	3.945972502465802e-07
6	Incidence	1	Global	1	Male	10	25 to 29	438	Prostate cancer	3	Rate	1995	0.2400955189615889	0.267752281695041	0.19375407593637856
6	Incidence	1	Global	1	Male	11	30 to 34	438	Prostate cancer	1	Number	1995	701.4224453769732	794.7095661327259	560.6873478390866
6	Incidence	1	Global	1	Male	11	30 to 34	438	Prostate cancer	2	Percent	1995	6.531490101796423e-07	7.950556530799074e-07	5.109390814995126e-07
6	Incidence	1	Global	1	Male	11	30 to 34	438	Prostate cancer	3	Rate	1995	0.31476148769565027	0.3566238391294476	0.25160698078760557
6	Incidence	1	Global	1	Male	12	35 to 39	438	Prostate cancer	1	Number	1995	874.7056134310708	1018.3821365424294	708.4799606900835
6	Incidence	1	Global	1	Male	12	35 to 39	438	Prostate cancer	2	Percent	1995	9.344477568189176e-07	1.1511481538203312e-06	7.21563710613375e-07
6	Incidence	1	Global	1	Male	12	35 to 39	438	Prostate cancer	3	Rate	1995	0.45186773399215324	0.5260901740100451	0.3659965472956299
6	Incidence	1	Global	1	Male	13	40 to 44	438	Prostate cancer	1	Number	1995	1832.9103793547251	2103.8175592575944	1402.8959088865686
6	Incidence	1	Global	1	Male	13	40 to 44	438	Prostate cancer	2	Percent	1995	2.2341449820451933e-06	2.7196605351128596e-06	1.6421373980447458e-06
6	Incidence	1	Global	1	Male	13	40 to 44	438	Prostate cancer	3	Rate	1995	1.0448166065929445	1.1992422258681363	0.7996948238364017
6	Incidence	1	Global	1	Male	14	45 to 49	438	Prostate cancer	1	Number	1995	6376.949501209207	7356.216348303421	4961.8031541865075
6	Incidence	1	Global	1	Male	14	45 to 49	438	Prostate cancer	2	Percent	1995	9.939313849126493e-06	1.2068939721849459e-05	7.414529790058632e-06
6	Incidence	1	Global	1	Male	14	45 to 49	438	Prostate cancer	3	Rate	1995	4.52880797409372	5.224267692732692	3.523793576584262
6	Incidence	1	Global	1	Male	15	50 to 54	438	Prostate cancer	1	Number	1995	17626.066736164077	20354.215852852612	13315.210463473799
6	Incidence	1	Global	1	Male	15	50 to 54	438	Prostate cancer	2	Percent	1995	3.511728465983404e-05	4.2341436343547e-05	2.643358003232786e-05
6	Incidence	1	Global	1	Male	15	50 to 54	438	Prostate cancer	3	Rate	1995	15.86903550599807	18.325232673887008	11.987901258831123
6	Incidence	1	Global	1	Male	16	55 to 59	438	Prostate cancer	1	Number	1995	41453.167414003816	47867.61526483946	31793.78846094994
6	Incidence	1	Global	1	Male	16	55 to 59	438	Prostate cancer	2	Percent	1995	9.278138478746058e-05	0.00011113552202911407	7.026843084920294e-05
6	Incidence	1	Global	1	Male	16	55 to 59	438	Prostate cancer	3	Rate	1995	41.57548003394381	48.008854494518786	31.8875999066626
6	Incidence	1	Global	1	Male	17	60 to 64	438	Prostate cancer	1	Number	1995	81802.32462918459	92724.27190033373	62617.85558238149
6	Incidence	1	Global	1	Male	17	60 to 64	438	Prostate cancer	2	Percent	1995	0.00021035089964634442	0.0002486089853203686	0.00015805546238716815
6	Incidence	1	Global	1	Male	17	60 to 64	438	Prostate cancer	3	Rate	1995	96.66484727041433	109.57118421923597	73.99478527914913
6	Incidence	1	Global	1	Male	18	65 to 69	438	Prostate cancer	1	Number	1995	126284.70289992462	147090.30935464744	94985.74226117079
6	Incidence	1	Global	1	Male	18	65 to 69	438	Prostate cancer	2	Percent	1995	0.00037074256802255295	0.00044188856159654356	0.0002763497965231387
6	Incidence	1	Global	1	Male	18	65 to 69	438	Prostate cancer	3	Rate	1995	186.8446156761181	217.6275644630497	140.53621776790717
6	Incidence	1	Global	1	Male	19	70 to 74	438	Prostate cancer	1	Number	1995	139912.26424933702	161489.34105258956	105685.25824316531
6	Incidence	1	Global	1	Male	19	70 to 74	438	Prostate cancer	2	Percent	1995	0.0005655196068465203	0.0006657682941726235	0.0004265670575392198
6	Incidence	1	Global	1	Male	19	70 to 74	438	Prostate cancer	3	Rate	1995	305.98980208199737	353.1791281640144	231.13492892360338
6	Incidence	1	Global	1	Male	20	75 to 79	438	Prostate cancer	1	Number	1995	111872.09857411984	127399.59644083012	84998.26703769273
6	Incidence	1	Global	1	Male	20	75 to 79	438	Prostate cancer	2	Percent	1995	0.0007380825084582365	0.0008732919054534771	0.0005452784269696432
6	Incidence	1	Global	1	Male	20	75 to 79	438	Prostate cancer	3	Rate	1995	420.5550898640504	478.92682279772447	319.52966189010857
6	Incidence	1	Global	1	Male	22	All Ages	438	Prostate cancer	1	Number	1995	654762.3628261641	751235.0949102507	504612.78964184254
6	Incidence	1	Global	1	Male	22	All Ages	438	Prostate cancer	2	Percent	1995	4.328215657196781e-05	4.949024167158238e-05	3.33260443937153e-05
6	Incidence	1	Global	1	Male	22	All Ages	438	Prostate cancer	3	Rate	1995	22.56155252340446	25.8857732415848	17.38775562533165
6	Incidence	1	Global	1	Male	27	Age-standardized	438	Prostate cancer	2	Percent	1995	7.181101314484142e-05	8.19942625631312e-05	5.5299819485325275e-05
6	Incidence	1	Global	1	Male	27	Age-standardized	438	Prostate cancer	3	Rate	1995	37.2462368501775	42.31740874109324	28.77134969355233
6	Incidence	1	Global	1	Male	30	80 to 84	438	Prostate cancer	1	Number	1995	76827.87856077748	89016.50265958514	58466.01483154966
6	Incidence	1	Global	1	Male	30	80 to 84	438	Prostate cancer	2	Percent	1995	0.000856926789829401	0.0010053749528415195	0.0006556950650687766
6	Incidence	1	Global	1	Male	30	80 to 84	438	Prostate cancer	3	Rate	1995	513.4391106869107	594.8954314264993	390.7271581991057
6	Incidence	1	Global	1	Male	31	85 to 89	438	Prostate cancer	1	Number	1995	36105.83863346406	42628.086622214636	27683.907510769794
6	Incidence	1	Global	1	Male	31	85 to 89	438	Prostate cancer	2	Percent	1995	0.0009234049859707181	0.0010883416952581504	0.0006971273835571241
6	Incidence	1	Global	1	Male	31	85 to 89	438	Prostate cancer	3	Rate	1995	593.0687467463725	700.2021519533695	454.73144936834586
6	Incidence	1	Global	1	Male	32	90 to 94	438	Prostate cancer	1	Number	1995	10024.266652898072	11815.983525214711	7554.40653360259
6	Incidence	1	Global	1	Male	32	90 to 94	438	Prostate cancer	2	Percent	1995	0.0008708809996440292	0.0010335165848392145	0.0006424568707679573
6	Incidence	1	Global	1	Male	32	90 to 94	438	Prostate cancer	3	Rate	1995	598.018429043787	704.9070171445709	450.6737982949662
6	Incidence	1	Global	1	Male	235	95 plus	438	Prostate cancer	1	Number	1995	2030.1280671736092	2417.179501801378	1413.8409604741225
6	Incidence	1	Global	1	Male	235	95 plus	438	Prostate cancer	2	Percent	1995	0.0008651337314100651	0.001060292930698408	0.0006018654825982351
6	Incidence	1	Global	1	Male	235	95 plus	438	Prostate cancer	3	Rate	1995	613.8105385346778	730.8357909662888	427.4757318927276
6	Incidence	1	Global	1	Male	9	20 to 24	438	Prostate cancer	1	Number	1998	483.2640525296974	546.8728154246952	381.59636271814077
6	Incidence	1	Global	1	Male	9	20 to 24	438	Prostate cancer	2	Percent	1998	3.906270335890967e-07	4.711965788481223e-07	2.991230579883159e-07
6	Incidence	1	Global	1	Male	9	20 to 24	438	Prostate cancer	3	Rate	1998	0.19027553421068955	0.21532020963600076	0.15024591915946073
6	Incidence	1	Global	1	Male	10	25 to 29	438	Prostate cancer	1	Number	1998	649.4477756559537	728.0313826663073	534.5054365991065
6	Incidence	1	Global	1	Male	10	25 to 29	438	Prostate cancer	2	Percent	1998	5.352298251958221e-07	6.372870156449574e-07	4.1747108570630156e-07
6	Incidence	1	Global	1	Male	10	25 to 29	438	Prostate cancer	3	Rate	1998	0.25804000230902097	0.28926301190963427	0.21237086223740195
6	Incidence	1	Global	1	Male	11	30 to 34	438	Prostate cancer	1	Number	1998	773.3580520383423	868.4150412592185	616.8908823376636
6	Incidence	1	Global	1	Male	11	30 to 34	438	Prostate cancer	2	Percent	1998	6.767369274230059e-07	8.22564891124926e-07	5.23306321057168e-07
6	Incidence	1	Global	1	Male	11	30 to 34	438	Prostate cancer	3	Rate	1998	0.3243619083692247	0.36423071990645495	0.2587364330444688
6	Incidence	1	Global	1	Male	12	35 to 39	438	Prostate cancer	1	Number	1998	997.3187017220897	1148.3286262543998	809.8915697698693
6	Incidence	1	Global	1	Male	12	35 to 39	438	Prostate cancer	2	Percent	1998	9.992892795342697e-07	1.2324414692447978e-06	7.616539291786531e-07
6	Incidence	1	Global	1	Male	12	35 to 39	438	Prostate cancer	3	Rate	1998	0.48188638697038816	0.5548516555489209	0.3913249813928904
6	Incidence	1	Global	1	Male	13	40 to 44	438	Prostate cancer	1	Number	1998	2130.508886752667	2394.4764019629183	1608.8385046874455
6	Incidence	1	Global	1	Male	13	40 to 44	438	Prostate cancer	2	Percent	1998	2.460883350526462e-06	2.9722159099898886e-06	1.7907767370292947e-06
6	Incidence	1	Global	1	Male	13	40 to 44	438	Prostate cancer	3	Rate	1998	1.1498457283100973	1.2923102454329376	0.86829775442773
6	Incidence	1	Global	1	Male	14	45 to 49	438	Prostate cancer	1	Number	1998	7584.160252186005	8603.698935918152	5778.3637144903105
6	Incidence	1	Global	1	Male	14	45 to 49	438	Prostate cancer	2	Percent	1998	1.064476553355543e-05	1.2850181474295867e-05	7.786623502158238e-06
6	Incidence	1	Global	1	Male	14	45 to 49	438	Prostate cancer	3	Rate	1998	4.818590518895492	5.466353655712505	3.671279045211012
6	Incidence	1	Global	1	Male	15	50 to 54	438	Prostate cancer	1	Number	1998	21360.042264439187	24692.935806303012	16025.958565483346
6	Incidence	1	Global	1	Male	15	50 to 54	438	Prostate cancer	2	Percent	1998	3.918890378691345e-05	4.7390313298513935e-05	2.940142212700786e-05
6	Incidence	1	Global	1	Male	15	50 to 54	438	Prostate cancer	3	Rate	1998	17.5530339135789	20.291904588384643	13.169645954580472
6	Incidence	1	Global	1	Male	16	55 to 59	438	Prostate cancer	1	Number	1998	46987.94585693093	54019.453094211865	36450.08629873142
6	Incidence	1	Global	1	Male	16	55 to 59	438	Prostate cancer	2	Percent	1998	0.00010358470811027525	0.0001243974417711777	7.918304975318157e-05
6	Incidence	1	Global	1	Male	16	55 to 59	438	Prostate cancer	3	Rate	1998	46.2330615918609	53.15160423627985	35.86449788652168
6	Incidence	1	Global	1	Male	17	60 to 64	438	Prostate cancer	1	Number	1998	90648.73634752826	105430.28937805071	70629.75570068325
6	Incidence	1	Global	1	Male	17	60 to 64	438	Prostate cancer	2	Percent	1998	0.00022361981069546387	0.0002681698883487054	0.00017184464597041186
6	Incidence	1	Global	1	Male	17	60 to 64	438	Prostate cancer	3	Rate	1998	102.19648091064799	118.86105631434816	79.62728186872762
6	Incidence	1	Global	1	Male	18	65 to 69	438	Prostate cancer	1	Number	1998	135442.69756635703	161405.8085433272	104522.95493627332
6	Incidence	1	Global	1	Male	18	65 to 69	438	Prostate cancer	2	Percent	1998	0.0003772414623354495	0.00045463657704141	0.0002900701705971805
6	Incidence	1	Global	1	Male	18	65 to 69	438	Prostate cancer	3	Rate	1998	189.71225476089785	226.07833733714952	146.40350355926148
6	Incidence	1	Global	1	Male	19	70 to 74	438	Prostate cancer	1	Number	1998	153050.43266473807	183068.06491699055	119800.57767781243
6	Incidence	1	Global	1	Male	19	70 to 74	438	Prostate cancer	2	Percent	1998	0.0005537831388326236	0.0006661777164081313	0.0004284503973697724
6	Incidence	1	Global	1	Male	19	70 to 74	438	Prostate cancer	3	Rate	1998	299.26606815378295	357.9608305468819	234.25120216893666
6	Incidence	1	Global	1	Male	20	75 to 79	438	Prostate cancer	1	Number	1998	130975.26535484719	152255.89189038042	102155.26897111165
6	Incidence	1	Global	1	Male	20	75 to 79	438	Prostate cancer	2	Percent	1998	0.0007596123686337844	0.0009054815074419968	0.0005714273443059018
6	Incidence	1	Global	1	Male	20	75 to 79	438	Prostate cancer	3	Rate	1998	431.28031460146843	501.3539676862374	336.3807389181071
6	Incidence	1	Global	1	Male	22	All Ages	438	Prostate cancer	1	Number	1998	723203.7635364159	844912.5377410656	567151.6889992335
6	Incidence	1	Global	1	Male	22	All Ages	438	Prostate cancer	2	Percent	1998	4.608695682326129e-05	5.3276900309187935e-05	3.6103801138286566e-05
6	Incidence	1	Global	1	Male	22	All Ages	438	Prostate cancer	3	Rate	1998	23.922570477217675	27.948526750411066	18.760585792601475
6	Incidence	1	Global	1	Male	27	Age-standardized	438	Prostate cancer	2	Percent	1998	7.307213797031481e-05	8.406147544070005e-05	5.7165977778416304e-05
6	Incidence	1	Global	1	Male	27	Age-standardized	438	Prostate cancer	3	Rate	1998	37.85430862120249	43.68834910319877	29.63518756709796
6	Incidence	1	Global	1	Male	30	80 to 84	438	Prostate cancer	1	Number	1998	77063.0600553709	89717.48500521139	59512.50613187557
6	Incidence	1	Global	1	Male	30	80 to 84	438	Prostate cancer	2	Percent	1998	0.0008286333776439468	0.0009694104610829588	0.0006435649700729485
6	Incidence	1	Global	1	Male	30	80 to 84	438	Prostate cancer	3	Rate	1998	499.958749012507	582.0563255018016	386.0967640645614
6	Incidence	1	Global	1	Male	31	85 to 89	438	Prostate cancer	1	Number	1998	40623.50656818225	47606.7593438303	31031.909503220337
6	Incidence	1	Global	1	Male	31	85 to 89	438	Prostate cancer	2	Percent	1998	0.0009417982897533073	0.0011060565958254402	0.0007056741297537641
6	Incidence	1	Global	1	Male	31	85 to 89	438	Prostate cancer	3	Rate	1998	605.3061460337934	709.3593453141837	462.38759605690666
6	Incidence	1	Global	1	Male	32	90 to 94	438	Prostate cancer	1	Number	1998	11791.47811214373	13808.53161437457	8777.773990098298
6	Incidence	1	Global	1	Male	32	90 to 94	438	Prostate cancer	2	Percent	1998	0.0008815828481359452	0.0010337284445534234	0.0006496354585716502
6	Incidence	1	Global	1	Male	32	90 to 94	438	Prostate cancer	3	Rate	1998	609.5186990222041	713.7831360033289	453.7359380963112
6	Incidence	1	Global	1	Male	235	95 plus	438	Prostate cancer	1	Number	1998	2642.5410249936504	3086.6757061564936	1851.4501526044876
6	Incidence	1	Global	1	Male	235	95 plus	438	Prostate cancer	2	Percent	1998	0.0009063174534558942	0.0010971864140413832	0.0006328376975401246
6	Incidence	1	Global	1	Male	235	95 plus	438	Prostate cancer	3	Rate	1998	651.1537387267833	760.5938402813498	456.2194787260048
6	Incidence	1	Global	1	Male	9	20 to 24	438	Prostate cancer	1	Number	1997	468.1529592481359	523.004610384085	365.918166796784
6	Incidence	1	Global	1	Male	9	20 to 24	438	Prostate cancer	2	Percent	1997	3.8072873571172294e-07	4.593783630652956e-07	2.901594015528607e-07
6	Incidence	1	Global	1	Male	9	20 to 24	438	Prostate cancer	3	Rate	1997	0.18458158528821933	0.20620828767756266	0.14427283642846775
6	Incidence	1	Global	1	Male	10	25 to 29	438	Prostate cancer	1	Number	1997	631.9719602122744	708.3658776611064	516.7188033644649
6	Incidence	1	Global	1	Male	10	25 to 29	438	Prostate cancer	2	Percent	1997	5.245374679490264e-07	6.217914802998972e-07	4.0714858663477533e-07
6	Incidence	1	Global	1	Male	10	25 to 29	438	Prostate cancer	3	Rate	1997	0.2522155873231175	0.28270386523785124	0.20621885886787122
6	Incidence	1	Global	1	Male	11	30 to 34	438	Prostate cancer	1	Number	1997	753.7247316830186	844.72398098895	600.0335163147907
6	Incidence	1	Global	1	Male	11	30 to 34	438	Prostate cancer	2	Percent	1997	6.701295967535833e-07	8.154977665819609e-07	5.211699193848626e-07
6	Incidence	1	Global	1	Male	11	30 to 34	438	Prostate cancer	3	Rate	1997	0.3214071738323028	0.36021154140953765	0.2558693758831065
6	Incidence	1	Global	1	Male	12	35 to 39	438	Prostate cancer	1	Number	1997	951.2546682383067	1100.6336382082666	767.4603495818935
6	Incidence	1	Global	1	Male	12	35 to 39	438	Prostate cancer	2	Percent	1997	9.800514552839711e-07	1.216242729672566e-06	7.513158526179822e-07
6	Incidence	1	Global	1	Male	12	35 to 39	438	Prostate cancer	3	Rate	1997	0.47398892644639495	0.5484211263333675	0.3824083280055622
6	Incidence	1	Global	1	Male	13	40 to 44	438	Prostate cancer	1	Number	1997	2030.764424123296	2303.804850779357	1550.9321492458148
6	Incidence	1	Global	1	Male	13	40 to 44	438	Prostate cancer	2	Percent	1997	2.378465357596273e-06	2.8739421287869877e-06	1.7319302862822592e-06
6	Incidence	1	Global	1	Male	13	40 to 44	438	Prostate cancer	3	Rate	1997	1.1103577349898182	1.2596476014564124	0.8480006286809554
6	Incidence	1	Global	1	Male	14	45 to 49	438	Prostate cancer	1	Number	1997	7207.291492664156	8217.827401654755	5527.955889799692
6	Incidence	1	Global	1	Male	14	45 to 49	438	Prostate cancer	2	Percent	1997	1.0428688013648209e-05	1.261672125139769e-05	7.679421203456024e-06
6	Incidence	1	Global	1	Male	14	45 to 49	438	Prostate cancer	3	Rate	1997	4.734620962549677	5.398463198289125	3.631430179081167
6	Incidence	1	Global	1	Male	15	50 to 54	438	Prostate cancer	1	Number	1997	19777.02492746812	22947.743762632494	14816.273943874327
6	Incidence	1	Global	1	Male	15	50 to 54	438	Prostate cancer	2	Percent	1997	3.7620959465203206e-05	4.528488327035416e-05	2.8163382439716856e-05
6	Incidence	1	Global	1	Male	15	50 to 54	438	Prostate cancer	3	Rate	1997	16.89781350981055	19.606927533034387	12.659266746745482
6	Incidence	1	Global	1	Male	16	55 to 59	438	Prostate cancer	1	Number	1997	44849.99832137893	51669.868358823755	34597.45217195241
6	Incidence	1	Global	1	Male	16	55 to 59	438	Prostate cancer	2	Percent	1997	9.910653880325942e-05	0.00011808961116388373	7.548087014756399e-05
6	Incidence	1	Global	1	Male	16	55 to 59	438	Prostate cancer	3	Rate	1997	44.343397043982485	51.08623352508489	34.20665810013595
6	Incidence	1	Global	1	Male	17	60 to 64	438	Prostate cancer	1	Number	1997	86467.89276441136	100079.18481399253	66959.46616074126
6	Incidence	1	Global	1	Male	17	60 to 64	438	Prostate cancer	2	Percent	1997	0.00021653616928552036	0.0002582849236522951	0.00016532030299843016
6	Incidence	1	Global	1	Male	17	60 to 64	438	Prostate cancer	3	Rate	1997	99.13087344572472	114.73550108798845	76.76549241299088
6	Incidence	1	Global	1	Male	18	65 to 69	438	Prostate cancer	1	Number	1997	132430.35511944038	157032.36775236455	101454.39439159537
6	Incidence	1	Global	1	Male	18	65 to 69	438	Prostate cancer	2	Percent	1997	0.0003734111914858257	0.0004495823991334989	0.0002833286055713414
6	Incidence	1	Global	1	Male	18	65 to 69	438	Prostate cancer	3	Rate	1997	187.99466763715049	222.9190411613337	144.0220041453058
6	Incidence	1	Global	1	Male	19	70 to 74	438	Prostate cancer	1	Number	1997	147421.47494682556	173931.07985213184	113947.72360969934
6	Incidence	1	Global	1	Male	19	70 to 74	438	Prostate cancer	2	Percent	1997	0.0005540535243630102	0.0006563180497573314	0.00042420430599898935
6	Incidence	1	Global	1	Male	19	70 to 74	438	Prostate cancer	3	Rate	1997	299.5381444752646	353.40165294288767	231.52454355473535
6	Incidence	1	Global	1	Male	20	75 to 79	438	Prostate cancer	1	Number	1997	123714.11912087575	143176.6709857846	95067.99758476476
6	Incidence	1	Global	1	Male	20	75 to 79	438	Prostate cancer	2	Percent	1997	0.0007499448353010881	0.0008818242025842887	0.0005615392677307077
6	Incidence	1	Global	1	Male	20	75 to 79	438	Prostate cancer	3	Rate	1997	426.45303322636516	493.54209578523427	327.70742919947395
6	Incidence	1	Global	1	Male	22	All Ages	438	Prostate cancer	1	Number	1997	696184.2425872543	809994.0219836234	543324.8205942166
6	Incidence	1	Global	1	Male	22	All Ages	438	Prostate cancer	2	Percent	1997	4.489130759279146e-05	5.159433249179747e-05	3.4723799808190075e-05
6	Incidence	1	Global	1	Male	22	All Ages	438	Prostate cancer	3	Rate	1997	23.336188699977217	27.15110769042474	18.21232047948686
6	Incidence	1	Global	1	Male	27	Age-standardized	438	Prostate cancer	2	Percent	1997	7.231488002478301e-05	8.28911807233505e-05	5.609504372525366e-05
6	Incidence	1	Global	1	Male	27	Age-standardized	438	Prostate cancer	3	Rate	1997	37.47860321861841	43.16819473973071	29.303024782338824
6	Incidence	1	Global	1	Male	30	80 to 84	438	Prostate cancer	1	Number	1997	76853.88202532372	89334.10028114487	58871.079414983484
6	Incidence	1	Global	1	Male	30	80 to 84	438	Prostate cancer	2	Percent	1997	0.0008369545217360386	0.0009813286869999223	0.0006471169522219988
6	Incidence	1	Global	1	Male	30	80 to 84	438	Prostate cancer	3	Rate	1997	503.5551872733231	585.3269660749612	385.72986345734057
6	Incidence	1	Global	1	Male	31	85 to 89	438	Prostate cancer	1	Number	1997	39044.93952132871	45820.92576077073	29884.55077708281
6	Incidence	1	Global	1	Male	31	85 to 89	438	Prostate cancer	2	Percent	1997	0.0009355367942817516	0.0011003484502525977	0.0007010849615965205
6	Incidence	1	Global	1	Male	31	85 to 89	438	Prostate cancer	3	Rate	1997	600.8607514037275	705.1360872922206	459.89195668934053
6	Incidence	1	Global	1	Male	32	90 to 94	438	Prostate cancer	1	Number	1997	11207.46896982525	13122.351372341556	8371.254599659502
6	Incidence	1	Global	1	Male	32	90 to 94	438	Prostate cancer	2	Percent	1997	0.0008769975939157153	0.0010304469898798044	0.0006454900143363565
6	Incidence	1	Global	1	Male	32	90 to 94	438	Prostate cancer	3	Rate	1997	605.2843075801298	708.7017939211634	452.10823760245347
6	Incidence	1	Global	1	Male	235	95 plus	438	Prostate cancer	1	Number	1997	2373.9266342074243	2784.503861287924	1648.021164263538
6	Incidence	1	Global	1	Male	235	95 plus	438	Prostate cancer	2	Percent	1997	0.0008798437828948648	0.001075059048690628	0.000607928690423986
6	Incidence	1	Global	1	Male	235	95 plus	438	Prostate cancer	3	Rate	1997	628.7545921419945	737.4994510756738	436.4923751419341
6	Incidence	1	Global	1	Male	9	20 to 24	438	Prostate cancer	1	Number	1999	498.23555510170166	569.7628002014749	393.62284925733474
6	Incidence	1	Global	1	Male	9	20 to 24	438	Prostate cancer	2	Percent	1999	3.9885230460031363e-07	4.80851012766981e-07	3.072385023587692e-07
6	Incidence	1	Global	1	Male	9	20 to 24	438	Prostate cancer	3	Rate	1999	0.19515993028409698	0.22317730484548462	0.15418291013697008
6	Incidence	1	Global	1	Male	10	25 to 29	438	Prostate cancer	1	Number	1999	666.3771768904769	753.2510594546335	549.0507744624147
6	Incidence	1	Global	1	Male	10	25 to 29	438	Prostate cancer	2	Percent	1999	5.466868433390907e-07	6.515901973229723e-07	4.2909752638994593e-07
6	Incidence	1	Global	1	Male	10	25 to 29	438	Prostate cancer	3	Rate	1999	0.2643674493343331	0.2988323553120946	0.2178213147649941
6	Incidence	1	Global	1	Male	11	30 to 34	438	Prostate cancer	1	Number	1999	796.0471651713077	896.5853662636438	634.1817621753016
6	Incidence	1	Global	1	Male	11	30 to 34	438	Prostate cancer	2	Percent	1999	6.877857890686223e-07	8.342199370946265e-07	5.318020434572412e-07
6	Incidence	1	Global	1	Male	11	30 to 34	438	Prostate cancer	3	Rate	1999	0.32986806014254866	0.37152933703110275	0.26279386048882075
6	Incidence	1	Global	1	Male	12	35 to 39	438	Prostate cancer	1	Number	1999	1051.81471932488	1199.7243755835025	851.7638733506121
6	Incidence	1	Global	1	Male	12	35 to 39	438	Prostate cancer	2	Percent	1999	1.0212705401834645e-06	1.2566677887204128e-06	7.809500766370238e-07
6	Incidence	1	Global	1	Male	12	35 to 39	438	Prostate cancer	3	Rate	1999	0.4908404761565899	0.5598640834253105	0.39748463059800654
6	Incidence	1	Global	1	Male	13	40 to 44	438	Prostate cancer	1	Number	1999	2217.3731839253046	2493.0158108324263	1685.814767000783
6	Incidence	1	Global	1	Male	13	40 to 44	438	Prostate cancer	2	Percent	1999	2.5325157560019756e-06	3.0673437365814857e-06	1.842384919872778e-06
6	Incidence	1	Global	1	Male	13	40 to 44	438	Prostate cancer	3	Rate	1999	1.186075630798332	1.333517209398566	0.9017443828016245
6	Incidence	1	Global	1	Male	14	45 to 49	438	Prostate cancer	1	Number	1999	8039.422855575164	9045.089717356912	6072.11491808683
6	Incidence	1	Global	1	Male	14	45 to 49	438	Prostate cancer	2	Percent	1999	1.0987642513545694e-05	1.3198794356636089e-05	7.990162325796657e-06
6	Incidence	1	Global	1	Male	14	45 to 49	438	Prostate cancer	3	Rate	1999	4.96666950881883	5.58795974670912	3.7512876930950037
6	Incidence	1	Global	1	Male	15	50 to 54	438	Prostate cancer	1	Number	1999	23080.863228275077	26601.739118573747	17341.42940729799
6	Incidence	1	Global	1	Male	15	50 to 54	438	Prostate cancer	2	Percent	1999	4.0478720002965026e-05	4.863662029669409e-05	3.0382841762250003e-05
6	Incidence	1	Global	1	Male	15	50 to 54	438	Prostate cancer	3	Rate	1999	18.053053644734987	20.806961100247698	13.56386683938303
6	Incidence	1	Global	1	Male	16	55 to 59	438	Prostate cancer	1	Number	1999	49092.24143758446	56293.36598723998	37977.131110559094
6	Incidence	1	Global	1	Male	16	55 to 59	438	Prostate cancer	2	Percent	1999	0.00010786808983575332	0.00012935969605564013	8.224620290803931e-05
6	Incidence	1	Global	1	Male	16	55 to 59	438	Prostate cancer	3	Rate	1999	48.02804556821394	55.0730679156445	37.153882774876905
6	Incidence	1	Global	1	Male	17	60 to 64	438	Prostate cancer	1	Number	1999	94966.40527977562	110701.22380525265	74281.38654714105
6	Incidence	1	Global	1	Male	17	60 to 64	438	Prostate cancer	2	Percent	1999	0.00023095123286385888	0.000277658369350189	0.00017806653517996236
6	Incidence	1	Global	1	Male	17	60 to 64	438	Prostate cancer	3	Rate	1999	105.44928767555886	122.920996753391	82.48094971977415
6	Incidence	1	Global	1	Male	18	65 to 69	438	Prostate cancer	1	Number	1999	138447.6385067473	166368.91339204676	107777.25318196786
6	Incidence	1	Global	1	Male	18	65 to 69	438	Prostate cancer	2	Percent	1999	0.0003814086341449147	0.0004612920610055599	0.00029448574207648065
6	Incidence	1	Global	1	Male	18	65 to 69	438	Prostate cancer	3	Rate	1999	191.5393932138013	230.16788920671326	149.10756080334505
6	Incidence	1	Global	1	Male	19	70 to 74	438	Prostate cancer	1	Number	1999	158200.5488618555	190833.15139555684	124883.9427523113
6	Incidence	1	Global	1	Male	19	70 to 74	438	Prostate cancer	2	Percent	1999	0.0005518994272216684	0.0006605776359445109	0.00043001079238926806
6	Incidence	1	Global	1	Male	19	70 to 74	438	Prostate cancer	3	Rate	1999	298.2611462158381	359.78455751706406	235.44815853820677
6	Incidence	1	Global	1	Male	20	75 to 79	438	Prostate cancer	1	Number	1999	137662.4858257079	161349.77380117215	108019.79230336827
6	Incidence	1	Global	1	Male	20	75 to 79	438	Prostate cancer	2	Percent	1999	0.0007642240763217108	0.0009102628720578776	0.0005788004710375865
6	Incidence	1	Global	1	Male	20	75 to 79	438	Prostate cancer	3	Rate	1999	433.24445926309596	507.7919019362746	339.95446345082047
6	Incidence	1	Global	1	Male	22	All Ages	438	Prostate cancer	1	Number	1999	749605.8885815799	883922.3703910026	593122.869898518
6	Incidence	1	Global	1	Male	22	All Ages	438	Prostate cancer	2	Percent	1999	4.7204449392164924e-05	5.476818873704636e-05	3.706061238644738e-05
6	Incidence	1	Global	1	Male	22	All Ages	438	Prostate cancer	3	Rate	1999	24.477778155924767	28.863774977049715	19.36795087889883
6	Incidence	1	Global	1	Male	27	Age-standardized	438	Prostate cancer	2	Percent	1999	7.359792274334989e-05	8.489780246392003e-05	5.788940051843328e-05
6	Incidence	1	Global	1	Male	27	Age-standardized	438	Prostate cancer	3	Rate	1999	38.126322669358935	44.36128362696628	30.099916015779982
6	Incidence	1	Global	1	Male	30	80 to 84	438	Prostate cancer	1	Number	1999	77697.52765211421	90584.59486536866	60471.43143301563
6	Incidence	1	Global	1	Male	30	80 to 84	438	Prostate cancer	2	Percent	1999	0.0008180572572996698	0.0009607760973977932	0.0006384733656253511
6	Incidence	1	Global	1	Male	30	80 to 84	438	Prostate cancer	3	Rate	1999	494.90070980144804	576.9859305777753	385.1776915335951
6	Incidence	1	Global	1	Male	31	85 to 89	438	Prostate cancer	1	Number	1999	41920.17683315911	49275.90142419108	31939.958924670675
6	Incidence	1	Global	1	Male	31	85 to 89	438	Prostate cancer	2	Percent	1999	0.0009426439487535451	0.0011064794039540328	0.0007087680324645853
6	Incidence	1	Global	1	Male	31	85 to 89	438	Prostate cancer	3	Rate	1999	606.536965919432	712.9658794552737	462.13463876509854
6	Incidence	1	Global	1	Male	32	90 to 94	438	Prostate cancer	1	Number	1999	12368.842212441206	14442.652714771844	9217.314004621818
6	Incidence	1	Global	1	Male	32	90 to 94	438	Prostate cancer	2	Percent	1999	0.0008865323809788083	0.0010349452581010859	0.0006507864907804645
6	Incidence	1	Global	1	Male	32	90 to 94	438	Prostate cancer	3	Rate	1999	613.9215010990966	716.8540823964222	457.4969227214606
6	Incidence	1	Global	1	Male	235	95 plus	438	Prostate cancer	1	Number	1999	2899.8880879307167	3331.289726418304	2051.115589249134
6	Incidence	1	Global	1	Male	235	95 plus	438	Prostate cancer	2	Percent	1999	0.0009196442745515838	0.00111378371731641	0.0006389788410972773
6	Incidence	1	Global	1	Male	235	95 plus	438	Prostate cancer	3	Rate	1999	664.8001721184855	763.6991209132284	470.21883445879774
6	Incidence	1	Global	1	Male	9	20 to 24	438	Prostate cancer	1	Number	2000	516.139779204066	593.0150382199117	417.02322608793946
6	Incidence	1	Global	1	Male	9	20 to 24	438	Prostate cancer	2	Percent	2000	4.084479239095369e-07	4.938597135673183e-07	3.1595461452536337e-07
6	Incidence	1	Global	1	Male	9	20 to 24	438	Prostate cancer	3	Rate	2000	0.2002724855310173	0.23010161287068134	0.16181329433973818
6	Incidence	1	Global	1	Male	10	25 to 29	438	Prostate cancer	1	Number	2000	681.0045195656579	771.3322909135353	564.7140783532736
6	Incidence	1	Global	1	Male	10	25 to 29	438	Prostate cancer	2	Percent	2000	5.577708188826259e-07	6.664389500254955e-07	4.411038402969782e-07
6	Incidence	1	Global	1	Male	10	25 to 29	438	Prostate cancer	3	Rate	2000	0.27031057784147816	0.3061643076871338	0.22415150626643357
6	Incidence	1	Global	1	Male	11	30 to 34	438	Prostate cancer	1	Number	2000	817.6586973923979	917.6857636008806	659.6956977948955
6	Incidence	1	Global	1	Male	11	30 to 34	438	Prostate cancer	2	Percent	2000	6.989845164869295e-07	8.453463381118933e-07	5.418312777655158e-07
6	Incidence	1	Global	1	Male	11	30 to 34	438	Prostate cancer	3	Rate	2000	0.3353902395608281	0.3764197079749944	0.2705963977712037
6	Incidence	1	Global	1	Male	12	35 to 39	438	Prostate cancer	1	Number	2000	1100.901168670209	1262.0661005289185	899.9011866220698
6	Incidence	1	Global	1	Male	12	35 to 39	438	Prostate cancer	2	Percent	2000	1.0380967592641257e-06	1.274000884075466e-06	7.892960731369688e-07
6	Incidence	1	Global	1	Male	12	35 to 39	438	Prostate cancer	3	Rate	2000	0.4969048945661089	0.5696486119424288	0.406181151391175
6	Incidence	1	Global	1	Male	13	40 to 44	438	Prostate cancer	1	Number	2000	2296.16707392429	2603.706765668193	1751.7040383966867
6	Incidence	1	Global	1	Male	13	40 to 44	438	Prostate cancer	2	Percent	2000	2.593957880514259e-06	3.1348285627646316e-06	1.9006570394734111e-06
6	Incidence	1	Global	1	Male	13	40 to 44	438	Prostate cancer	3	Rate	2000	1.2171205321045855	1.3801369247309705	0.9285190853552955
6	Incidence	1	Global	1	Male	14	45 to 49	438	Prostate cancer	1	Number	2000	8501.780992554452	9544.800831228753	6385.8143829795645
6	Incidence	1	Global	1	Male	14	45 to 49	438	Prostate cancer	2	Percent	2000	1.120657024566262e-05	1.3382572996414919e-05	8.129049110138588e-06
6	Incidence	1	Global	1	Male	14	45 to 49	438	Prostate cancer	3	Rate	2000	5.051786058615873	5.671551856451539	3.7944717819827165
6	Incidence	1	Global	1	Male	15	50 to 54	438	Prostate cancer	1	Number	2000	24897.18442156524	28744.67017245461	18738.89316307246
6	Incidence	1	Global	1	Male	15	50 to 54	438	Prostate cancer	2	Percent	2000	4.21708271823592e-05	5.0685293532302983e-05	3.168529518174367e-05
6	Incidence	1	Global	1	Male	15	50 to 54	438	Prostate cancer	3	Rate	2000	18.765228983619533	21.665113159442868	14.123670176940042
6	Incidence	1	Global	1	Male	16	55 to 59	438	Prostate cancer	1	Number	2000	50747.2134829452	58811.40827676689	39568.58847700589
6	Incidence	1	Global	1	Male	16	55 to 59	438	Prostate cancer	2	Percent	2000	0.00011111943456985843	0.00013497870796705502	8.555810057219429e-05
6	Incidence	1	Global	1	Male	16	55 to 59	438	Prostate cancer	3	Rate	2000	49.33022110241935	57.16924289079589	38.463731982788275
6	Incidence	1	Global	1	Male	17	60 to 64	438	Prostate cancer	1	Number	2000	99097.37307774273	115039.26848945752	78296.56891996578
6	Incidence	1	Global	1	Male	17	60 to 64	438	Prostate cancer	2	Percent	2000	0.00023783731593492264	0.0002875814989336365	0.00018438951740045592
6	Incidence	1	Global	1	Male	17	60 to 64	438	Prostate cancer	3	Rate	2000	108.51956932940938	125.97722305567487	85.74102092998334
6	Incidence	1	Global	1	Male	18	65 to 69	438	Prostate cancer	1	Number	2000	141348.8318996411	171697.7978299153	111199.29659506552
6	Incidence	1	Global	1	Male	18	65 to 69	438	Prostate cancer	2	Percent	2000	0.0003846922027945582	0.00046831982469068366	0.00029922848194691046
6	Incidence	1	Global	1	Male	18	65 to 69	438	Prostate cancer	3	Rate	2000	192.91594398220266	234.33686931025574	151.7672058869591
6	Incidence	1	Global	1	Male	19	70 to 74	438	Prostate cancer	1	Number	2000	162417.07356872354	196545.80927199064	129067.13535667057
6	Incidence	1	Global	1	Male	19	70 to 74	438	Prostate cancer	2	Percent	2000	0.0005488261562491764	0.0006611251872420847	0.00043015626853288593
6	Incidence	1	Global	1	Male	19	70 to 74	438	Prostate cancer	3	Rate	2000	296.6644924041486	359.0026680117825	235.7488369622835
6	Incidence	1	Global	1	Male	20	75 to 79	438	Prostate cancer	1	Number	2000	142473.43179333262	168508.24264187485	113183.55963618046
6	Incidence	1	Global	1	Male	20	75 to 79	438	Prostate cancer	2	Percent	2000	0.0007589388789866376	0.0009135612926932262	0.000580965269352328
6	Incidence	1	Global	1	Male	20	75 to 79	438	Prostate cancer	3	Rate	2000	429.90807681090854	508.46711284415386	341.5270190191361
6	Incidence	1	Global	1	Male	22	All Ages	438	Prostate cancer	1	Number	2000	773672.1582033515	918691.888406099	614085.1669288063
6	Incidence	1	Global	1	Male	22	All Ages	438	Prostate cancer	2	Percent	2000	4.81687280220957e-05	5.651154179331517e-05	3.810818421070815e-05
6	Incidence	1	Global	1	Male	22	All Ages	438	Prostate cancer	3	Rate	2000	24.94387654752164	29.619441266733688	19.798650411703555
6	Incidence	1	Global	1	Male	27	Age-standardized	438	Prostate cancer	2	Percent	2000	7.383219665693093e-05	8.597369434043272e-05	5.821098197446312e-05
6	Incidence	1	Global	1	Male	27	Age-standardized	438	Prostate cancer	3	Rate	2000	38.23367269379543	44.95922400642533	30.379241967558507
6	Incidence	1	Global	1	Male	30	80 to 84	438	Prostate cancer	1	Number	2000	80201.54680432848	93969.70634876136	62209.666312976005
6	Incidence	1	Global	1	Male	30	80 to 84	438	Prostate cancer	2	Percent	2000	0.0008129422621028124	0.0009577956602333087	0.000638723869607604
6	Incidence	1	Global	1	Male	30	80 to 84	438	Prostate cancer	3	Rate	2000	492.2388948131441	576.7413004125947	381.8133017721439
6	Incidence	1	Global	1	Male	31	85 to 89	438	Prostate cancer	1	Number	2000	42523.483396871954	49940.46704604759	32478.333454833337
6	Incidence	1	Global	1	Male	31	85 to 89	438	Prostate cancer	2	Percent	2000	0.0009319217915421332	0.0010989549703884231	0.0007052252249706525
6	Incidence	1	Global	1	Male	31	85 to 89	438	Prostate cancer	3	Rate	2000	600.5008476707648	705.2407375551811	458.64696898269267
6	Incidence	1	Global	1	Male	32	90 to 94	438	Prostate cancer	1	Number	2000	12904.565676621207	15055.28408525486	9562.521710040668
6	Incidence	1	Global	1	Male	32	90 to 94	438	Prostate cancer	2	Percent	2000	0.0008881469849417443	0.0010341377082508567	0.000651127022115229
6	Incidence	1	Global	1	Male	32	90 to 94	438	Prostate cancer	3	Rate	2000	615.406185750588	717.9718548051205	456.02735955652395
6	Incidence	1	Global	1	Male	235	95 plus	438	Prostate cancer	1	Number	2000	3147.8018502683435	3622.4592938835444	2209.598645687374
6	Incidence	1	Global	1	Male	235	95 plus	438	Prostate cancer	2	Percent	2000	0.0009250122048540761	0.0011226398307324391	0.0006346300439941974
6	Incidence	1	Global	1	Male	235	95 plus	438	Prostate cancer	3	Rate	2000	672.1236955369017	773.4733135535349	471.79704378982024
6	Incidence	1	Global	1	Male	9	20 to 24	438	Prostate cancer	1	Number	2004	593.0886984338499	712.5452100608094	493.00110665327543
6	Incidence	1	Global	1	Male	9	20 to 24	438	Prostate cancer	2	Percent	2004	4.40663116693139e-07	5.407896980033632e-07	3.488726458513336e-07
6	Incidence	1	Global	1	Male	9	20 to 24	438	Prostate cancer	3	Rate	2004	0.21458373268085937	0.25780395290363006	0.17837132617905307
6	Incidence	1	Global	1	Male	10	25 to 29	438	Prostate cancer	1	Number	2004	765.2338083579587	895.6698730367071	665.6006688966693
6	Incidence	1	Global	1	Male	10	25 to 29	438	Prostate cancer	2	Percent	2004	6.229974248273334e-07	7.489714574805614e-07	5.099419422742407e-07
6	Incidence	1	Global	1	Male	10	25 to 29	438	Prostate cancer	3	Rate	2004	0.30245192671223137	0.35400563310100425	0.2630728053700659
6	Incidence	1	Global	1	Male	11	30 to 34	438	Prostate cancer	1	Number	2004	943.8021410739327	1086.2341957479414	783.3337335429671
6	Incidence	1	Global	1	Male	11	30 to 34	438	Prostate cancer	2	Percent	2004	7.848074304582994e-07	9.60613355918789e-07	6.273812485197244e-07
6	Incidence	1	Global	1	Male	11	30 to 34	438	Prostate cancer	3	Rate	2004	0.37568865229322884	0.43238497065816256	0.3118128067771859
6	Incidence	1	Global	1	Male	12	35 to 39	438	Prostate cancer	1	Number	2004	1271.027612284818	1491.4223562394202	1071.4564641922293
6	Incidence	1	Global	1	Male	12	35 to 39	438	Prostate cancer	2	Percent	2004	1.1194527993369078e-06	1.3834974333459355e-06	8.809894155247491e-07
6	Incidence	1	Global	1	Male	12	35 to 39	438	Prostate cancer	3	Rate	2004	0.5301365377743116	0.6220616111357915	0.4468968374980431
6	Incidence	1	Global	1	Male	13	40 to 44	438	Prostate cancer	1	Number	2004	2662.0299125639394	3111.111499666008	2090.0652249094574
6	Incidence	1	Global	1	Male	13	40 to 44	438	Prostate cancer	2	Percent	2004	2.747687696234357e-06	3.352043627827457e-06	2.066314747988854e-06
6	Incidence	1	Global	1	Male	13	40 to 44	438	Prostate cancer	3	Rate	2004	1.2748252195224559	1.4898868648326256	1.000915822390276
6	Incidence	1	Global	1	Male	14	45 to 49	438	Prostate cancer	1	Number	2004	10078.438508698104	11515.816445531482	7778.34948936986
6	Incidence	1	Global	1	Male	14	45 to 49	438	Prostate cancer	2	Percent	2004	1.2500795010506519e-05	1.5162833381510314e-05	9.270121018392587e-06
6	Incidence	1	Global	1	Male	14	45 to 49	438	Prostate cancer	3	Rate	2004	5.618295442848458	6.419571742266499	4.336094867403668
6	Incidence	1	Global	1	Male	15	50 to 54	438	Prostate cancer	1	Number	2004	31024.1182702063	36029.93800677875	23424.844936215606
6	Incidence	1	Global	1	Male	15	50 to 54	438	Prostate cancer	2	Percent	2004	4.618852481883673e-05	5.6341971214462045e-05	3.460821192298055e-05
6	Incidence	1	Global	1	Male	15	50 to 54	438	Prostate cancer	3	Rate	2004	20.3001713455186	23.575655196248633	15.327699624071165
6	Incidence	1	Global	1	Male	16	55 to 59	438	Prostate cancer	1	Number	2004	65354.25476942526	76976.25575232766	51764.843799573995
6	Incidence	1	Global	1	Male	16	55 to 59	438	Prostate cancer	2	Percent	2004	0.00012493582877399974	0.0001539649192863705	9.650361147133923e-05
6	Incidence	1	Global	1	Male	16	55 to 59	438	Prostate cancer	3	Rate	2004	54.598846417368144	64.30820426968737	43.24585700507786
6	Incidence	1	Global	1	Male	17	60 to 64	438	Prostate cancer	1	Number	2004	115544.93467179453	136955.51607353348	92045.02155330332
6	Incidence	1	Global	1	Male	17	60 to 64	438	Prostate cancer	2	Percent	2004	0.0002684589469949755	0.0003287292874779333	0.00021000634543580604
6	Incidence	1	Global	1	Male	17	60 to 64	438	Prostate cancer	3	Rate	2004	121.90797906048618	144.49763837017446	97.11392881060014
6	Incidence	1	Global	1	Male	18	65 to 69	438	Prostate cancer	1	Number	2004	162897.96040239715	200492.21559117365	132369.5426896876
6	Incidence	1	Global	1	Male	18	65 to 69	438	Prostate cancer	2	Percent	2004	0.0004121930701534732	0.0005204098539755228	0.0003269676430735744
6	Incidence	1	Global	1	Male	18	65 to 69	438	Prostate cancer	3	Rate	2004	206.2850352393962	253.89233638213952	167.62552281755353
6	Incidence	1	Global	1	Male	19	70 to 74	438	Prostate cancer	1	Number	2004	177870.55969917873	223215.70064063172	144668.18097242358
6	Incidence	1	Global	1	Male	19	70 to 74	438	Prostate cancer	2	Percent	2004	0.000553358298189472	0.0006850086446146887	0.0004465219747185734
6	Incidence	1	Global	1	Male	19	70 to 74	438	Prostate cancer	3	Rate	2004	299.5282885108858	375.8880440626137	243.61655308184882
6	Incidence	1	Global	1	Male	20	75 to 79	438	Prostate cancer	1	Number	2004	162309.5761702682	199475.9929441979	134187.7666463296
6	Incidence	1	Global	1	Male	20	75 to 79	438	Prostate cancer	2	Percent	2004	0.0007315846126229416	0.0009111079468271496	0.000590454583376113
6	Incidence	1	Global	1	Male	20	75 to 79	438	Prostate cancer	3	Rate	2004	415.7817890990123	510.9894757018852	343.7433021997614
6	Incidence	1	Global	1	Male	22	All Ages	438	Prostate cancer	1	Number	2004	891273.2518873663	1088281.6203844124	729481.1766488885
6	Incidence	1	Global	1	Male	22	All Ages	438	Prostate cancer	2	Percent	2004	5.323616372803679e-05	6.446785260229773e-05	4.3734087249610265e-05
6	Incidence	1	Global	1	Male	22	All Ages	438	Prostate cancer	3	Rate	2004	27.327275134557564	33.367736775618276	22.366578125789186
6	Incidence	1	Global	1	Male	27	Age-standardized	438	Prostate cancer	2	Percent	2004	7.58678035398944e-05	9.142140522318104e-05	6.180528587582642e-05
6	Incidence	1	Global	1	Male	27	Age-standardized	438	Prostate cancer	3	Rate	2004	39.08113953920756	47.24716164294784	31.656241549878494
6	Incidence	1	Global	1	Male	30	80 to 84	438	Prostate cancer	1	Number	2004	98044.68583673598	118327.90667131743	78038.5493603528
6	Incidence	1	Global	1	Male	30	80 to 84	438	Prostate cancer	2	Percent	2004	0.0008142754170349667	0.0009869720205612769	0.0006567074919836302
6	Incidence	1	Global	1	Male	30	80 to 84	438	Prostate cancer	3	Rate	2004	492.9636328443891	594.9466229786063	392.3738085983183
6	Incidence	1	Global	1	Male	31	85 to 89	438	Prostate cancer	1	Number	2004	43035.32942772365	52074.68451290031	34079.93124752768
6	Incidence	1	Global	1	Male	31	85 to 89	438	Prostate cancer	2	Percent	2004	0.000867054595411225	0.0010505308309103273	0.0006697981245032818
6	Incidence	1	Global	1	Male	31	85 to 89	438	Prostate cancer	3	Rate	2004	564.0998342606497	682.5861749760167	446.71398648479163
6	Incidence	1	Global	1	Male	32	90 to 94	438	Prostate cancer	1	Number	2004	15051.760498078898	17673.534780017537	11278.392881866555
6	Incidence	1	Global	1	Male	32	90 to 94	438	Prostate cancer	2	Percent	2004	0.0008856997747813684	0.0010409448579800924	0.0006525047470961282
6	Incidence	1	Global	1	Male	32	90 to 94	438	Prostate cancer	3	Rate	2004	614.8905488470643	721.9945801250086	460.7419304956974
6	Incidence	1	Global	1	Male	235	95 plus	438	Prostate cancer	1	Number	2004	3826.451460145018	4366.481887884894	2643.16743638564
6	Incidence	1	Global	1	Male	235	95 plus	438	Prostate cancer	2	Percent	2004	0.0008939030547905606	0.0010732204917142094	0.0006086261885870661
6	Incidence	1	Global	1	Male	235	95 plus	438	Prostate cancer	3	Rate	2004	655.8573754322967	748.4190981354596	453.0413819989499
6	Incidence	1	Global	1	Male	9	20 to 24	438	Prostate cancer	1	Number	2001	534.3521911421502	623.1319811501179	435.9799132340592
6	Incidence	1	Global	1	Male	9	20 to 24	438	Prostate cancer	2	Percent	2001	4.1737680237568123e-07	5.060780286785402e-07	3.239781077656427e-07
6	Incidence	1	Global	1	Male	9	20 to 24	438	Prostate cancer	3	Rate	2001	0.20453743562605028	0.23852024861842427	0.16688284415332352
6	Incidence	1	Global	1	Male	10	25 to 29	438	Prostate cancer	1	Number	2001	695.2752678211797	799.5006950687374	584.0585020394387
6	Incidence	1	Global	1	Male	10	25 to 29	438	Prostate cancer	2	Percent	2001	5.698558141505102e-07	6.806935108980101e-07	4.5647914328587186e-07
6	Incidence	1	Global	1	Male	10	25 to 29	438	Prostate cancer	3	Rate	2001	0.27650781668490987	0.31795779580121897	0.23227741398205481
6	Incidence	1	Global	1	Male	11	30 to 34	438	Prostate cancer	1	Number	2001	847.1125759711524	960.7632399153912	681.6566558927944
6	Incidence	1	Global	1	Male	11	30 to 34	438	Prostate cancer	2	Percent	2001	7.161473723272771e-07	8.700965261049093e-07	5.554839267942564e-07
6	Incidence	1	Global	1	Male	11	30 to 34	438	Prostate cancer	3	Rate	2001	0.3436312990562293	0.3897337019688402	0.27651408894057417
6	Incidence	1	Global	1	Male	12	35 to 39	438	Prostate cancer	1	Number	2001	1144.916876106319	1324.400835172717	938.5973663432995
6	Incidence	1	Global	1	Male	12	35 to 39	438	Prostate cancer	2	Percent	2001	1.0537902474744755e-06	1.2935886442800023e-06	8.111157139372443e-07
6	Incidence	1	Global	1	Male	12	35 to 39	438	Prostate cancer	3	Rate	2001	0.502735477290138	0.5815472720241254	0.41214013418738954
6	Incidence	1	Global	1	Male	13	40 to 44	438	Prostate cancer	1	Number	2001	2384.6734892307304	2725.613055940549	1834.4614022488095
6	Incidence	1	Global	1	Male	13	40 to 44	438	Prostate cancer	2	Percent	2001	2.6539559984553105e-06	3.2092517135680868e-06	1.9497464347627564e-06
6	Incidence	1	Global	1	Male	13	40 to 44	438	Prostate cancer	3	Rate	2001	1.2463291433847454	1.4245182833413816	0.9587655158504264
6	Incidence	1	Global	1	Male	14	45 to 49	438	Prostate cancer	1	Number	2001	8912.902130507775	10040.466170337293	6696.098042153288
6	Incidence	1	Global	1	Male	14	45 to 49	438	Prostate cancer	2	Percent	2001	1.1504532871176289e-05	1.3770895530530869e-05	8.296193192412038e-06
6	Incidence	1	Global	1	Male	14	45 to 49	438	Prostate cancer	3	Rate	2001	5.177646001573493	5.832665809583969	3.8898693990398256
6	Incidence	1	Global	1	Male	15	50 to 54	438	Prostate cancer	1	Number	2001	26972.064144091255	31064.526608235712	20243.695713767367
6	Incidence	1	Global	1	Male	15	50 to 54	438	Prostate cancer	2	Percent	2001	4.366961593893734e-05	5.263943166196222e-05	3.273094970747791e-05
6	Incidence	1	Global	1	Male	15	50 to 54	438	Prostate cancer	3	Rate	2001	19.390103759088035	22.332157855727058	14.553107921602864
6	Incidence	1	Global	1	Male	16	55 to 59	438	Prostate cancer	1	Number	2001	52963.75552738794	61526.23048194275	41372.96525530734
6	Incidence	1	Global	1	Male	16	55 to 59	438	Prostate cancer	2	Percent	2001	0.00011443211968241509	0.00013958297730315482	8.816686691826264e-05
6	Incidence	1	Global	1	Male	16	55 to 59	438	Prostate cancer	3	Rate	2001	50.61870101604125	58.80205877392958	39.541111417647016
6	Incidence	1	Global	1	Male	17	60 to 64	438	Prostate cancer	1	Number	2001	103389.8744545765	121661.23383825661	81619.8181688912
6	Incidence	1	Global	1	Male	17	60 to 64	438	Prostate cancer	2	Percent	2001	0.00024547292850665134	0.00030001030864268343	0.00019173453657216088
6	Incidence	1	Global	1	Male	17	60 to 64	438	Prostate cancer	3	Rate	2001	111.94378959056513	131.7268217411545	88.37259741071392
6	Incidence	1	Global	1	Male	18	65 to 69	438	Prostate cancer	1	Number	2001	145242.66699550537	177276.30334203652	115783.26458451578
6	Incidence	1	Global	1	Male	18	65 to 69	438	Prostate cancer	2	Percent	2001	0.0003891262385077898	0.0004777903179098559	0.0003059353608803134
6	Incidence	1	Global	1	Male	18	65 to 69	438	Prostate cancer	3	Rate	2001	194.9281735797127	237.92007365504838	155.39111724831332
6	Incidence	1	Global	1	Male	19	70 to 74	438	Prostate cancer	1	Number	2001	167359.5945667786	205353.04665620482	133763.3907381459
6	Incidence	1	Global	1	Male	19	70 to 74	438	Prostate cancer	2	Percent	2001	0.0005501318116952183	0.0006635324770668576	0.00043550884445302024
6	Incidence	1	Global	1	Male	19	70 to 74	438	Prostate cancer	3	Rate	2001	297.47578974877644	365.00781380058345	237.7597197358581
6	Incidence	1	Global	1	Male	20	75 to 79	438	Prostate cancer	1	Number	2001	147061.01124869738	175842.79876196283	117771.77729564857
6	Incidence	1	Global	1	Male	20	75 to 79	438	Prostate cancer	2	Percent	2001	0.0007521316791264719	0.0009112189320945303	0.0005846745146298142
6	Incidence	1	Global	1	Male	20	75 to 79	438	Prostate cancer	3	Rate	2001	426.19338409359216	509.6050736800117	341.3110782399434
6	Incidence	1	Global	1	Male	22	All Ages	438	Prostate cancer	1	Number	2001	801442.1297890226	959596.5801084383	644052.3368540576
6	Incidence	1	Global	1	Male	22	All Ages	438	Prostate cancer	2	Percent	2001	4.935467943997203e-05	5.839086255309857e-05	3.95311733182919e-05
6	Incidence	1	Global	1	Male	22	All Ages	438	Prostate cancer	3	Rate	2001	25.514131847032807	30.549022511823313	20.503584261548372
6	Incidence	1	Global	1	Male	27	Age-standardized	438	Prostate cancer	2	Percent	2001	7.429369919509789e-05	8.744669739300888e-05	5.913922705876661e-05
6	Incidence	1	Global	1	Male	27	Age-standardized	438	Prostate cancer	3	Rate	2001	38.44377523845555	45.52360096678828	30.928147520523133
6	Incidence	1	Global	1	Male	30	80 to 84	438	Prostate cancer	1	Number	2001	84304.12984520546	99622.05750480978	65979.16432017568
6	Incidence	1	Global	1	Male	30	80 to 84	438	Prostate cancer	2	Percent	2001	0.0008143798818413073	0.0009653368937334175	0.0006436850258204298
6	Incidence	1	Global	1	Male	30	80 to 84	438	Prostate cancer	3	Rate	2001	493.2642742557055	582.8896162643312	386.0447247856898
6	Incidence	1	Global	1	Male	31	85 to 89	438	Prostate cancer	1	Number	2001	42861.96882790777	50571.49878357037	33047.465168479495
6	Incidence	1	Global	1	Male	31	85 to 89	438	Prostate cancer	2	Percent	2001	0.0009203301323739133	0.0010900861720088751	0.0006982843087232378
6	Incidence	1	Global	1	Male	31	85 to 89	438	Prostate cancer	3	Rate	2001	594.2279932816635	701.1110562854187	458.1620827768639
6	Incidence	1	Global	1	Male	32	90 to 94	438	Prostate cancer	1	Number	2001	13506.359689670977	15721.7596891362	10030.018223837698
6	Incidence	1	Global	1	Male	32	90 to 94	438	Prostate cancer	2	Percent	2001	0.0008938813411114789	0.0010415624296699476	0.0006537965037903213
6	Incidence	1	Global	1	Male	32	90 to 94	438	Prostate cancer	3	Rate	2001	619.6061461013969	721.2379319623527	460.1284935237979
6	Incidence	1	Global	1	Male	235	95 plus	438	Prostate cancer	1	Number	2001	3261.4719584220156	3723.524989960887	2242.7604716046894
6	Incidence	1	Global	1	Male	235	95 plus	438	Prostate cancer	2	Percent	2001	0.0008957004439504921	0.0010804205691324674	0.0006129085502456325
6	Incidence	1	Global	1	Male	235	95 plus	438	Prostate cancer	3	Rate	2001	653.668705777226	746.2740112886024	449.49714531700533
6	Incidence	1	Global	1	Male	9	20 to 24	438	Prostate cancer	1	Number	2002	554.1491813921631	652.2668400482678	454.8523292560849
6	Incidence	1	Global	1	Male	9	20 to 24	438	Prostate cancer	2	Percent	2002	4.260101236324357e-07	5.1720178755702e-07	3.331312103932718e-07
6	Incidence	1	Global	1	Male	9	20 to 24	438	Prostate cancer	3	Rate	2002	0.20851698420617246	0.24543700316017136	0.17115325464770798
6	Incidence	1	Global	1	Male	10	25 to 29	438	Prostate cancer	1	Number	2002	712.504501468954	823.7233472021378	604.2130960821349
6	Incidence	1	Global	1	Male	10	25 to 29	438	Prostate cancer	2	Percent	2002	5.841004143619954e-07	6.963094849821303e-07	4.7088340714811146e-07
6	Incidence	1	Global	1	Male	10	25 to 29	438	Prostate cancer	3	Rate	2002	0.2836277358060612	0.3279007885786844	0.24052001360389055
6	Incidence	1	Global	1	Male	11	30 to 34	438	Prostate cancer	1	Number	2002	875.524921020706	994.1738831062406	707.8107859003126
6	Incidence	1	Global	1	Male	11	30 to 34	438	Prostate cancer	2	Percent	2002	7.339947216333987e-07	8.964365282029342e-07	5.748239209344847e-07
6	Incidence	1	Global	1	Male	11	30 to 34	438	Prostate cancer	3	Rate	2002	0.35196031481210815	0.3996571022422937	0.2845393672431947
6	Incidence	1	Global	1	Male	12	35 to 39	438	Prostate cancer	1	Number	2002	1185.5714536509174	1375.167063431839	979.3850839164986
6	Incidence	1	Global	1	Male	12	35 to 39	438	Prostate cancer	2	Percent	2002	1.0700827839107237e-06	1.3109834128392373e-06	8.232204122977539e-07
6	Incidence	1	Global	1	Male	12	35 to 39	438	Prostate cancer	3	Rate	2002	0.508917763186575	0.590303472451562	0.42041031324615424
6	Incidence	1	Global	1	Male	13	40 to 44	438	Prostate cancer	1	Number	2002	2479.94389941948	2859.5387418886667	1897.6012505294698
6	Incidence	1	Global	1	Male	13	40 to 44	438	Prostate cancer	2	Percent	2002	2.7061525289686387e-06	3.2843832700777245e-06	2.0172025001722337e-06
6	Incidence	1	Global	1	Male	13	40 to 44	438	Prostate cancer	3	Rate	2002	1.2683187440858734	1.4624550928858178	0.9704909999821809
6	Incidence	1	Global	1	Male	14	45 to 49	438	Prostate cancer	1	Number	2002	9316.826399405212	10517.232844973434	7061.314746828379
6	Incidence	1	Global	1	Male	14	45 to 49	438	Prostate cancer	2	Percent	2002	1.181891288668777e-05	1.4143073299411276e-05	8.65714576619565e-06
6	Incidence	1	Global	1	Male	14	45 to 49	438	Prostate cancer	3	Rate	2002	5.31082522734485	5.9950870736961	4.02512689278749
6	Incidence	1	Global	1	Male	15	50 to 54	438	Prostate cancer	1	Number	2002	28407.760108059727	32708.649151288835	21300.9238374558
6	Incidence	1	Global	1	Male	15	50 to 54	438	Prostate cancer	2	Percent	2002	4.469352128145197e-05	5.424990906508257e-05	3.3689527959984225e-05
6	Incidence	1	Global	1	Male	15	50 to 54	438	Prostate cancer	3	Rate	2002	19.782542015423125	22.777586956583892	14.833496874758652
6	Incidence	1	Global	1	Male	16	55 to 59	438	Prostate cancer	1	Number	2002	57427.516247924534	67157.0054277435	44768.17201681362
6	Incidence	1	Global	1	Male	16	55 to 59	438	Prostate cancer	2	Percent	2002	0.00011960998507206531	0.00014587754704496243	9.215404370350923e-05
6	Incidence	1	Global	1	Male	16	55 to 59	438	Prostate cancer	3	Rate	2002	52.696923969664866	61.62494637201151	41.0803933578821
6	Incidence	1	Global	1	Male	17	60 to 64	438	Prostate cancer	1	Number	2002	108028.4080358452	127534.83787069484	85761.65365704385
6	Incidence	1	Global	1	Male	17	60 to 64	438	Prostate cancer	2	Percent	2002	0.00025472702528815937	0.0003125029608587099	0.00019834093868342323
6	Incidence	1	Global	1	Male	17	60 to 64	438	Prostate cancer	3	Rate	2002	116.03650179108	136.98893385615372	92.1191236556918
6	Incidence	1	Global	1	Male	18	65 to 69	438	Prostate cancer	1	Number	2002	151140.51177589994	183444.26031244997	121706.333798122
6	Incidence	1	Global	1	Male	18	65 to 69	438	Prostate cancer	2	Percent	2002	0.0003972917320629064	0.0004890426777309918	0.00031189857162968067
6	Incidence	1	Global	1	Male	18	65 to 69	438	Prostate cancer	3	Rate	2002	198.81566837233214	241.3091817312702	160.0968913953229
6	Incidence	1	Global	1	Male	19	70 to 74	438	Prostate cancer	1	Number	2002	171684.48671711131	211336.40971299584	137910.67443831812
6	Incidence	1	Global	1	Male	19	70 to 74	438	Prostate cancer	2	Percent	2002	0.0005528182973651981	0.0006740862630022377	0.000439031959843711
6	Incidence	1	Global	1	Male	19	70 to 74	438	Prostate cancer	3	Rate	2002	299.0583003846772	368.1282374819784	240.22748176651285
6	Incidence	1	Global	1	Male	20	75 to 79	438	Prostate cancer	1	Number	2002	152408.54119193085	183643.8284414385	123863.62213129549
6	Incidence	1	Global	1	Male	20	75 to 79	438	Prostate cancer	2	Percent	2002	0.00074750748715503	0.0009136247480923893	0.0005884194883041526
6	Incidence	1	Global	1	Male	20	75 to 79	438	Prostate cancer	3	Rate	2002	423.8783401138203	510.7498606254321	344.4892664078508
6	Incidence	1	Global	1	Male	22	All Ages	438	Prostate cancer	1	Number	2002	834218.818077864	1000765.8188625216	670670.5659292509
6	Incidence	1	Global	1	Male	22	All Ages	438	Prostate cancer	2	Percent	2002	5.0838759865129074e-05	6.055848179120119e-05	4.118880967128074e-05
6	Incidence	1	Global	1	Male	22	All Ages	438	Prostate cancer	3	Rate	2002	26.224175853298835	31.4596821039007	21.08293708967678
6	Incidence	1	Global	1	Male	27	Age-standardized	438	Prostate cancer	2	Percent	2002	7.515848990243184e-05	8.90578045046826e-05	6.049891087298507e-05
6	Incidence	1	Global	1	Male	27	Age-standardized	438	Prostate cancer	3	Rate	2002	38.841822027125325	46.32451357390742	31.342657124395334
6	Incidence	1	Global	1	Male	30	80 to 84	438	Prostate cancer	1	Number	2002	89375.99247523207	106040.3543603833	70203.73476193602
6	Incidence	1	Global	1	Male	30	80 to 84	438	Prostate cancer	2	Percent	2002	0.0008203890783698196	0.0009827420651143995	0.0006550307407407936
6	Incidence	1	Global	1	Male	30	80 to 84	438	Prostate cancer	3	Rate	2002	496.8078071578788	589.4387794868471	390.2363773027318
6	Incidence	1	Global	1	Male	31	85 to 89	438	Prostate cancer	1	Number	2002	43004.63204939826	50958.26664411102	33533.46055010687
6	Incidence	1	Global	1	Male	31	85 to 89	438	Prostate cancer	2	Percent	2002	0.0009072821486362382	0.0010786480009212372	0.000693143766140512
6	Incidence	1	Global	1	Male	31	85 to 89	438	Prostate cancer	3	Rate	2002	587.2961213106204	695.9155542691717	457.9523269162825
6	Incidence	1	Global	1	Male	32	90 to 94	438	Prostate cancer	1	Number	2002	14139.779288188513	16473.89400608673	10502.808428323326
6	Incidence	1	Global	1	Male	32	90 to 94	438	Prostate cancer	2	Percent	2002	0.0009004755524911661	0.00105031809842966	0.0006582997707543464
6	Incidence	1	Global	1	Male	32	90 to 94	438	Prostate cancer	3	Rate	2002	624.5885182812009	727.6920550081284	463.9346499218367
6	Incidence	1	Global	1	Male	235	95 plus	438	Prostate cancer	1	Number	2002	3476.669831916228	3974.3644238192746	2397.5681022594017
6	Incidence	1	Global	1	Male	235	95 plus	438	Prostate cancer	2	Percent	2002	0.0008980948841547649	0.0010769700063839685	0.0006154895088839586
6	Incidence	1	Global	1	Male	235	95 plus	438	Prostate cancer	3	Rate	2002	657.0168377951925	751.0705566608922	453.08950492916665
6	Incidence	1	Global	1	Male	9	20 to 24	438	Prostate cancer	1	Number	2003	571.9800890823028	680.9018480281521	474.2948208429994
6	Incidence	1	Global	1	Male	9	20 to 24	438	Prostate cancer	2	Percent	2003	4.3223734372141733e-07	5.264146692750642e-07	3.4222379528566457e-07
6	Incidence	1	Global	1	Male	9	20 to 24	438	Prostate cancer	3	Rate	2003	0.21111525380083387	0.2513177804677673	0.1750600648343249
6	Incidence	1	Global	1	Male	10	25 to 29	438	Prostate cancer	1	Number	2003	737.3200216910296	861.2304175628057	634.9219008808888
6	Incidence	1	Global	1	Male	10	25 to 29	438	Prostate cancer	2	Percent	2003	6.03275904324759e-07	7.217602704051919e-07	4.899208822063454e-07
6	Incidence	1	Global	1	Male	10	25 to 29	438	Prostate cancer	3	Rate	2003	0.2929950070563865	0.34223431460909	0.25230421168029094
6	Incidence	1	Global	1	Male	11	30 to 34	438	Prostate cancer	1	Number	2003	914.5389469038305	1045.9807654844321	750.1682273694081
6	Incidence	1	Global	1	Male	11	30 to 34	438	Prostate cancer	2	Percent	2003	7.62640092386997e-07	9.301217097940902e-07	6.048287141794325e-07
6	Incidence	1	Global	1	Male	11	30 to 34	438	Prostate cancer	3	Rate	2003	0.36535692715767903	0.4178677350343781	0.2996910731149333
6	Incidence	1	Global	1	Male	12	35 to 39	438	Prostate cancer	1	Number	2003	1230.2642881683862	1442.1602889290612	1028.8706259965197
6	Incidence	1	Global	1	Male	12	35 to 39	438	Prostate cancer	2	Percent	2003	1.0951565044714305e-06	1.35116633820205e-06	8.53948934011268e-07
6	Incidence	1	Global	1	Male	12	35 to 39	438	Prostate cancer	3	Rate	2003	0.5195260896939249	0.6090072700839283	0.4344799229446154
6	Incidence	1	Global	1	Male	13	40 to 44	438	Prostate cancer	1	Number	2003	2568.024776114156	2984.938121140446	2000.0218730033987
6	Incidence	1	Global	1	Male	13	40 to 44	438	Prostate cancer	2	Percent	2003	2.7297770583821394e-06	3.329647595816649e-06	2.034482250556583e-06
6	Incidence	1	Global	1	Male	13	40 to 44	438	Prostate cancer	3	Rate	2003	1.2735344301058271	1.4802900284941691	0.9918505225984418
6	Incidence	1	Global	1	Male	14	45 to 49	438	Prostate cancer	1	Number	2003	9776.892510995587	11092.341223429396	7457.155265578077
6	Incidence	1	Global	1	Male	14	45 to 49	438	Prostate cancer	2	Percent	2003	1.2245744844607266e-05	1.471478323064849e-05	9.006627147255092e-06
6	Incidence	1	Global	1	Male	14	45 to 49	438	Prostate cancer	3	Rate	2003	5.500565537755485	6.240648528967732	4.195461003319722
6	Incidence	1	Global	1	Male	15	50 to 54	438	Prostate cancer	1	Number	2003	29850.24014129088	34179.83753079982	22396.867056087707
6	Incidence	1	Global	1	Male	15	50 to 54	438	Prostate cancer	2	Percent	2003	4.559303192833783e-05	5.5412406909006683e-05	3.4319048581599716e-05
6	Incidence	1	Global	1	Male	15	50 to 54	438	Prostate cancer	3	Rate	2003	20.094920371123706	23.00956743491261	15.077374852745931
6	Incidence	1	Global	1	Male	16	55 to 59	438	Prostate cancer	1	Number	2003	61630.50683835592	73172.00070677209	48349.92796772869
6	Incidence	1	Global	1	Male	16	55 to 59	438	Prostate cancer	2	Percent	2003	0.00012351563447190341	0.00015201282741734697	9.47798324707581e-05
6	Incidence	1	Global	1	Male	16	55 to 59	438	Prostate cancer	3	Rate	2003	54.244044433073455	64.40228161688295	42.55515288712723
6	Incidence	1	Global	1	Male	17	60 to 64	438	Prostate cancer	1	Number	2003	112648.50923640872	133753.02397677346	89403.90345302923
6	Incidence	1	Global	1	Male	17	60 to 64	438	Prostate cancer	2	Percent	2003	0.0002639139495979185	0.0003273136858097556	0.0002057654509690808
6	Incidence	1	Global	1	Male	17	60 to 64	438	Prostate cancer	3	Rate	2003	120.0090985831356	142.49260774978046	95.2456622456922
6	Incidence	1	Global	1	Male	18	65 to 69	438	Prostate cancer	1	Number	2003	157995.92365481876	192470.09224839194	127281.03457669483
6	Incidence	1	Global	1	Male	18	65 to 69	438	Prostate cancer	2	Percent	2003	0.0004072511474438243	0.0005073925832657346	0.0003207467864524644
6	Incidence	1	Global	1	Male	18	65 to 69	438	Prostate cancer	3	Rate	2003	203.73182241749285	248.18540724061214	164.12573523192333
6	Incidence	1	Global	1	Male	19	70 to 74	438	Prostate cancer	1	Number	2003	175688.06441187047	219126.13101724815	142733.65990559466
6	Incidence	1	Global	1	Male	19	70 to 74	438	Prostate cancer	2	Percent	2003	0.0005559638819752554	0.0006833929615362501	0.0004430980244501178
6	Incidence	1	Global	1	Male	19	70 to 74	438	Prostate cancer	3	Rate	2003	300.8880162905038	375.281195680007	244.44943332175544
6	Incidence	1	Global	1	Male	20	75 to 79	438	Prostate cancer	1	Number	2003	158350.27227390307	193283.26479329378	130495.55993287286
6	Incidence	1	Global	1	Male	20	75 to 79	438	Prostate cancer	2	Percent	2003	0.0007439580436961237	0.0009250086880636075	0.0005911327574783491
6	Incidence	1	Global	1	Male	20	75 to 79	438	Prostate cancer	3	Rate	2003	422.2573050925717	515.4097264192756	347.97984665595214
6	Incidence	1	Global	1	Male	22	All Ages	438	Prostate cancer	1	Number	2003	867295.725463583	1048820.2220593651	702336.9746042851
6	Incidence	1	Global	1	Male	22	All Ages	438	Prostate cancer	2	Percent	2003	5.2324860352689254e-05	6.24773771239081e-05	4.235006639501003e-05
6	Incidence	1	Global	1	Male	22	All Ages	438	Prostate cancer	3	Rate	2003	26.924497669508053	32.559779548637955	21.803486032212007
6	Incidence	1	Global	1	Male	27	Age-standardized	438	Prostate cancer	2	Percent	2003	7.59411347138816e-05	9.029545991185055e-05	6.135532214816651e-05
6	Incidence	1	Global	1	Male	27	Age-standardized	438	Prostate cancer	3	Rate	2003	39.1828088770078	47.02255275698764	31.728250325418713
6	Incidence	1	Global	1	Male	30	80 to 84	438	Prostate cancer	1	Number	2003	94170.46814383313	112887.6997562296	74748.45367087996
6	Incidence	1	Global	1	Male	30	80 to 84	438	Prostate cancer	2	Percent	2003	0.0008220671845219124	0.0009916824127781507	0.0006562702523017422
6	Incidence	1	Global	1	Male	30	80 to 84	438	Prostate cancer	3	Rate	2003	497.8152699121734	596.760553829656	395.1442779582645
6	Incidence	1	Global	1	Male	31	85 to 89	438	Prostate cancer	1	Number	2003	42863.67007748952	51219.345797322865	33808.43998546026
6	Incidence	1	Global	1	Male	31	85 to 89	438	Prostate cancer	2	Percent	2003	0.0008878363841111568	0.0010629587171810128	0.0006828364684256948
6	Incidence	1	Global	1	Male	31	85 to 89	438	Prostate cancer	3	Rate	2003	576.2368913160187	688.5662507231145	454.50308669898254
6	Incidence	1	Global	1	Male	32	90 to 94	438	Prostate cancer	1	Number	2003	14655.49297907516	17089.87046684103	10947.039907994647
6	Incidence	1	Global	1	Male	32	90 to 94	438	Prostate cancer	2	Percent	2003	0.000897191551303272	0.00104793824490844	0.0006592600910212126
6	Incidence	1	Global	1	Male	32	90 to 94	438	Prostate cancer	3	Rate	2003	622.6386218817472	726.0631498922776	465.0849924823481
6	Incidence	1	Global	1	Male	235	95 plus	438	Prostate cancer	1	Number	2003	3643.557073582038	4164.180246365524	2522.025626056301
6	Incidence	1	Global	1	Male	235	95 plus	438	Prostate cancer	2	Percent	2003	0.0008936699495839597	0.0010733365189939809	0.0006077536477935654
6	Incidence	1	Global	1	Male	235	95 plus	438	Prostate cancer	3	Rate	2003	654.7752790120048	748.3352744601583	453.2274367128173
6	Incidence	1	Global	1	Male	9	20 to 24	438	Prostate cancer	1	Number	2005	615.9158288697939	747.2232540965266	524.6428587651383
6	Incidence	1	Global	1	Male	9	20 to 24	438	Prostate cancer	2	Percent	2005	4.505203297601012e-07	5.556686563132477e-07	3.592376622634155e-07
6	Incidence	1	Global	1	Male	9	20 to 24	438	Prostate cancer	3	Rate	2005	0.21830176272809615	0.2648416323704839	0.18595148152191635
6	Incidence	1	Global	1	Male	10	25 to 29	438	Prostate cancer	1	Number	2005	793.6573147812312	942.2059649215088	693.9683058529625
6	Incidence	1	Global	1	Male	10	25 to 29	438	Prostate cancer	2	Percent	2005	6.415071648759982e-07	7.786283779411478e-07	5.245202106195816e-07
6	Incidence	1	Global	1	Male	10	25 to 29	438	Prostate cancer	3	Rate	2005	0.3108052843121513	0.3689786351792845	0.2717659279228163
6	Incidence	1	Global	1	Male	11	30 to 34	438	Prostate cancer	1	Number	2005	961.604068336324	1109.584682054882	801.884056158277
6	Incidence	1	Global	1	Male	11	30 to 34	438	Prostate cancer	2	Percent	2005	7.993921939976956e-07	9.723324312486239e-07	6.442321621648918e-07
6	Incidence	1	Global	1	Male	11	30 to 34	438	Prostate cancer	3	Rate	2005	0.38222470662642166	0.44104501378551214	0.31873814619334906
6	Incidence	1	Global	1	Male	12	35 to 39	438	Prostate cancer	1	Number	2005	1310.7826848678828	1563.6767315894367	1118.4549606848511
6	Incidence	1	Global	1	Male	12	35 to 39	438	Prostate cancer	2	Percent	2005	1.1443877221971017e-06	1.4022483584089913e-06	8.986462562476806e-07
6	Incidence	1	Global	1	Male	12	35 to 39	438	Prostate cancer	3	Rate	2005	0.5408708365191808	0.6452230042584076	0.4615102695345843
6	Incidence	1	Global	1	Male	13	40 to 44	438	Prostate cancer	1	Number	2005	2765.220481556019	3255.905659790445	2205.1342955847854
6	Incidence	1	Global	1	Male	13	40 to 44	438	Prostate cancer	2	Percent	2005	2.7768874469955594e-06	3.3684837893080697e-06	2.1035523839782665e-06
6	Incidence	1	Global	1	Male	13	40 to 44	438	Prostate cancer	3	Rate	2005	1.2805580120028734	1.5077915510823945	1.0211852575908977
6	Incidence	1	Global	1	Male	14	45 to 49	438	Prostate cancer	1	Number	2005	10400.560472501264	12025.819806641211	8083.646543007314
6	Incidence	1	Global	1	Male	14	45 to 49	438	Prostate cancer	2	Percent	2005	1.277658465826821e-05	1.5536855003628737e-05	9.590671421981003e-06
6	Incidence	1	Global	1	Male	14	45 to 49	438	Prostate cancer	3	Rate	2005	5.743177888240357	6.640644279130346	4.463780601526094
6	Incidence	1	Global	1	Male	15	50 to 54	438	Prostate cancer	1	Number	2005	32450.3964054827	37763.26916383343	24723.841475728943
6	Incidence	1	Global	1	Male	15	50 to 54	438	Prostate cancer	2	Percent	2005	4.662091266999123e-05	5.668826211317003e-05	3.4953431955683694e-05
6	Incidence	1	Global	1	Male	15	50 to 54	438	Prostate cancer	3	Rate	2005	20.40846703289903	23.749800284546723	15.54913836426308
6	Incidence	1	Global	1	Male	16	55 to 59	438	Prostate cancer	1	Number	2005	70033.48655150145	83508.0773477247	55452.84156187842
6	Incidence	1	Global	1	Male	16	55 to 59	438	Prostate cancer	2	Percent	2005	0.00012907676501465072	0.00016061874833388774	0.00010008318150544954
6	Incidence	1	Global	1	Male	16	55 to 59	438	Prostate cancer	3	Rate	2005	56.271058747034	67.09772935308663	44.5556869844506
6	Incidence	1	Global	1	Male	17	60 to 64	438	Prostate cancer	1	Number	2005	118069.41616170958	140754.82436108738	94869.45644086326
6	Incidence	1	Global	1	Male	17	60 to 64	438	Prostate cancer	2	Percent	2005	0.00027186844099729964	0.00033536391504250957	0.0002144605130180253
6	Incidence	1	Global	1	Male	17	60 to 64	438	Prostate cancer	3	Rate	2005	123.24731875864946	146.92758945372486	99.02993102305845
6	Incidence	1	Global	1	Male	18	65 to 69	438	Prostate cancer	1	Number	2005	168191.49324983283	208655.8927779444	137625.38772299764
6	Incidence	1	Global	1	Male	18	65 to 69	438	Prostate cancer	2	Percent	2005	0.0004182544028853013	0.0005323374815495183	0.00033262488574766744
6	Incidence	1	Global	1	Male	18	65 to 69	438	Prostate cancer	3	Rate	2005	209.4320102301177	259.81827158127226	171.37110238216763
6	Incidence	1	Global	1	Male	19	70 to 74	438	Prostate cancer	1	Number	2005	181133.43696484956	228198.20315239	148910.82109337155
6	Incidence	1	Global	1	Male	19	70 to 74	438	Prostate cancer	2	Percent	2005	0.0005532375694290205	0.0006875956751672793	0.0004485032432664062
6	Incidence	1	Global	1	Male	19	70 to 74	438	Prostate cancer	3	Rate	2005	299.44050003507925	377.24555556420336	246.1717255300933
6	Incidence	1	Global	1	Male	20	75 to 79	438	Prostate cancer	1	Number	2005	166602.0403519016	207513.9916297097	139214.40657667894
6	Incidence	1	Global	1	Male	20	75 to 79	438	Prostate cancer	2	Percent	2005	0.0007233820915411397	0.0009088557158893272	0.0005828029040079654
6	Incidence	1	Global	1	Male	20	75 to 79	438	Prostate cancer	3	Rate	2005	411.70004529487846	512.7999607496845	344.02086176289816
6	Incidence	1	Global	1	Male	22	All Ages	438	Prostate cancer	1	Number	2005	919056.0916499975	1128319.017351588	761071.0038994043
6	Incidence	1	Global	1	Male	22	All Ages	438	Prostate cancer	2	Percent	2005	5.438045743791227e-05	6.613976256232277e-05	4.487566964849157e-05
6	Incidence	1	Global	1	Male	22	All Ages	438	Prostate cancer	3	Rate	2005	27.834549349750848	34.17229008770396	23.04981013582126
6	Incidence	1	Global	1	Male	27	Age-standardized	438	Prostate cancer	2	Percent	2005	7.613860332036487e-05	9.22479521693887e-05	6.275039842605037e-05
6	Incidence	1	Global	1	Male	27	Age-standardized	438	Prostate cancer	3	Rate	2005	39.13822503498094	47.590187200157104	32.057647270248175
6	Incidence	1	Global	1	Male	30	80 to 84	438	Prostate cancer	1	Number	2005	101538.23404517154	123952.6427459356	81626.12732231423
6	Incidence	1	Global	1	Male	30	80 to 84	438	Prostate cancer	2	Percent	2005	0.0008038818331781875	0.000986002216275393	0.0006574731825045631
6	Incidence	1	Global	1	Male	30	80 to 84	438	Prostate cancer	3	Rate	2005	486.7458347779431	594.1942277572201	391.29277613312854
6	Incidence	1	Global	1	Male	31	85 to 89	438	Prostate cancer	1	Number	2005	44718.41546101443	54494.03232157753	35572.82193267671
6	Incidence	1	Global	1	Male	31	85 to 89	438	Prostate cancer	2	Percent	2005	0.0008599457617772105	0.0010454702852878413	0.0006702134281016378
6	Incidence	1	Global	1	Male	31	85 to 89	438	Prostate cancer	3	Rate	2005	559.9298522200892	682.3326620617581	445.41571346999075
6	Incidence	1	Global	1	Male	32	90 to 94	438	Prostate cancer	1	Number	2005	15424.34235663785	18236.077955366927	11648.50303297469
6	Incidence	1	Global	1	Male	32	90 to 94	438	Prostate cancer	2	Percent	2005	0.0008764792629080435	0.0010368357374325391	0.0006470587910166554
6	Incidence	1	Global	1	Male	32	90 to 94	438	Prostate cancer	3	Rate	2005	608.9000072098393	719.897661874935	459.8428520817781
6	Incidence	1	Global	1	Male	235	95 plus	438	Prostate cancer	1	Number	2005	4047.089250983299	4631.745596686881	2787.5561571637404
6	Incidence	1	Global	1	Male	235	95 plus	438	Prostate cancer	2	Percent	2005	0.0008995480076763104	0.0010790703131375507	0.0006176130961947318
6	Incidence	1	Global	1	Male	235	95 plus	438	Prostate cancer	3	Rate	2005	660.6067221100969	756.0402270673378	455.0130282484733
6	Incidence	1	Global	1	Male	9	20 to 24	438	Prostate cancer	1	Number	2007	671.8490782784072	824.538000930582	576.6608165090996
6	Incidence	1	Global	1	Male	9	20 to 24	438	Prostate cancer	2	Percent	2007	4.744128663022487e-07	5.86516440073792e-07	3.773002765158272e-07
6	Incidence	1	Global	1	Male	9	20 to 24	438	Prostate cancer	3	Rate	2007	0.22711861151939766	0.278735108778004	0.19494021529179814
6	Incidence	1	Global	1	Male	10	25 to 29	438	Prostate cancer	1	Number	2007	860.9301559338845	1042.0941789818	762.6611010833442
6	Incidence	1	Global	1	Male	10	25 to 29	438	Prostate cancer	2	Percent	2007	6.790906174660297e-07	8.339597987349645e-07	5.548479368549585e-07
6	Incidence	1	Global	1	Male	10	25 to 29	438	Prostate cancer	3	Rate	2007	0.32694377326784896	0.39574197817149703	0.2896254665888944
6	Incidence	1	Global	1	Male	11	30 to 34	438	Prostate cancer	1	Number	2007	1002.1419068859683	1165.0050934329495	851.9156668601877
6	Incidence	1	Global	1	Male	11	30 to 34	438	Prostate cancer	2	Percent	2007	8.343913275360988e-07	1.0269167177201676e-06	6.70954620286467e-07
6	Incidence	1	Global	1	Male	11	30 to 34	438	Prostate cancer	3	Rate	2007	0.3978117851848407	0.4624622049866328	0.3381777470155714
6	Incidence	1	Global	1	Male	12	35 to 39	438	Prostate cancer	1	Number	2007	1398.4221747540846	1672.6316995884458	1203.9393161201795
6	Incidence	1	Global	1	Male	12	35 to 39	438	Prostate cancer	2	Percent	2007	1.2004390726954918e-06	1.4957145738174899e-06	9.464833823637273e-07
6	Incidence	1	Global	1	Male	12	35 to 39	438	Prostate cancer	3	Rate	2007	0.5643332937238568	0.6749905523928572	0.4858497326311536
6	Incidence	1	Global	1	Male	13	40 to 44	438	Prostate cancer	1	Number	2007	2915.3511840176925	3479.676905930767	2402.3226293452135
6	Incidence	1	Global	1	Male	13	40 to 44	438	Prostate cancer	2	Percent	2007	2.812613773707741e-06	3.456633870846448e-06	2.165526828744797e-06
6	Incidence	1	Global	1	Male	13	40 to 44	438	Prostate cancer	3	Rate	2007	1.2829742809788585	1.5313201376559005	1.0572030446829046
6	Incidence	1	Global	1	Male	14	45 to 49	438	Prostate cancer	1	Number	2007	10987.619443173493	12796.386251042495	8809.102909326664
6	Incidence	1	Global	1	Male	14	45 to 49	438	Prostate cancer	2	Percent	2007	1.3057927516896882e-05	1.605195617168101e-05	9.898250431764572e-06
6	Incidence	1	Global	1	Male	14	45 to 49	438	Prostate cancer	3	Rate	2007	5.8446764403297475	6.806819041161312	4.685851789904298
6	Incidence	1	Global	1	Male	15	50 to 54	438	Prostate cancer	1	Number	2007	34816.98076064131	41243.15923280253	26806.611910614964
6	Incidence	1	Global	1	Male	15	50 to 54	438	Prostate cancer	2	Percent	2007	4.808686349532526e-05	5.854750214531314e-05	3.649987976215986e-05
6	Incidence	1	Global	1	Male	15	50 to 54	438	Prostate cancer	3	Rate	2007	20.96437767066419	24.83377787499707	16.141087592533275
6	Incidence	1	Global	1	Male	16	55 to 59	438	Prostate cancer	1	Number	2007	76481.69370784343	91719.06798142531	62019.20374935183
6	Incidence	1	Global	1	Male	16	55 to 59	438	Prostate cancer	2	Percent	2007	0.00013066161842825285	0.00016387554570109855	0.00010212516593602213
6	Incidence	1	Global	1	Male	16	55 to 59	438	Prostate cancer	3	Rate	2007	56.63643283104882	67.92005486828894	45.9266302443963
6	Incidence	1	Global	1	Male	17	60 to 64	438	Prostate cancer	1	Number	2007	128336.24478072056	156497.55308592878	105407.84446800439
6	Incidence	1	Global	1	Male	17	60 to 64	438	Prostate cancer	2	Percent	2007	0.0002785832093191204	0.0003489892479744613	0.00022363282883641433
6	Incidence	1	Global	1	Male	17	60 to 64	438	Prostate cancer	3	Rate	2007	125.54178895305763	153.08989923114143	103.11264278310007
6	Incidence	1	Global	1	Male	18	65 to 69	438	Prostate cancer	1	Number	2007	175863.29556378405	219262.7469870992	143584.19711140232
6	Incidence	1	Global	1	Male	18	65 to 69	438	Prostate cancer	2	Percent	2007	0.00042569777826588777	0.0005529955112364113	0.0003407170189071873
6	Incidence	1	Global	1	Male	18	65 to 69	438	Prostate cancer	3	Rate	2007	213.10647727142847	265.6967814544906	173.99152188160537
6	Incidence	1	Global	1	Male	19	70 to 74	438	Prostate cancer	1	Number	2007	188268.0361296698	240423.41980138657	157471.13576574178
6	Incidence	1	Global	1	Male	19	70 to 74	438	Prostate cancer	2	Percent	2007	0.0005501245186102402	0.000703541287084652	0.0004524604749676034
6	Incidence	1	Global	1	Male	19	70 to 74	438	Prostate cancer	3	Rate	2007	297.2454154406167	379.59050707521857	248.62198667837018
6	Incidence	1	Global	1	Male	20	75 to 79	438	Prostate cancer	1	Number	2007	172827.58339737143	219614.60075991112	147471.07982205134
6	Incidence	1	Global	1	Male	20	75 to 79	438	Prostate cancer	2	Percent	2007	0.0007059907009706716	0.0009136293964598485	0.000583425551228833
6	Incidence	1	Global	1	Male	20	75 to 79	438	Prostate cancer	3	Rate	2007	402.21171286961135	511.09645235115363	343.2009778067669
6	Incidence	1	Global	1	Male	22	All Ages	438	Prostate cancer	1	Number	2007	971829.9776420289	1214965.6073905108	813054.6726325614
6	Incidence	1	Global	1	Male	22	All Ages	438	Prostate cancer	2	Percent	2007	5.648464835185055e-05	6.988887736436655e-05	4.7268950236145326e-05
6	Incidence	1	Global	1	Male	22	All Ages	438	Prostate cancer	3	Rate	2007	28.696664305710158	35.876090448314336	24.008270520051756
6	Incidence	1	Global	1	Male	27	Age-standardized	438	Prostate cancer	2	Percent	2007	7.612442402638012e-05	9.407655314848697e-05	6.38174492186185e-05
6	Incidence	1	Global	1	Male	27	Age-standardized	438	Prostate cancer	3	Rate	2007	38.88997646196723	48.21498634586658	32.44594657471013
6	Incidence	1	Global	1	Male	30	80 to 84	438	Prostate cancer	1	Number	2007	107470.26044877828	134283.40666196443	87736.28227651423
6	Incidence	1	Global	1	Male	30	80 to 84	438	Prostate cancer	2	Percent	2007	0.0007735869104813362	0.0009643440599918512	0.0006340137535509162
6	Incidence	1	Global	1	Male	30	80 to 84	438	Prostate cancer	3	Rate	2007	468.6617923306935	585.5899277034188	382.60485396088256
6	Incidence	1	Global	1	Male	31	85 to 89	438	Prostate cancer	1	Number	2007	49806.77015576233	61594.290651109615	40046.58520878434
6	Incidence	1	Global	1	Male	31	85 to 89	438	Prostate cancer	2	Percent	2007	0.0008516213694245775	0.0010482022164019981	0.0006720704159954064
6	Incidence	1	Global	1	Male	31	85 to 89	438	Prostate cancer	3	Rate	2007	554.2757082861627	685.4533825473874	445.6592810901847
6	Incidence	1	Global	1	Male	32	90 to 94	438	Prostate cancer	1	Number	2007	15689.289750496924	18860.126257438238	11986.995039685211
6	Incidence	1	Global	1	Male	32	90 to 94	438	Prostate cancer	2	Percent	2007	0.0008458559706140653	0.0010129099338873477	0.0006313711897443638
6	Incidence	1	Global	1	Male	32	90 to 94	438	Prostate cancer	3	Rate	2007	588.7927569803771	707.7889383592617	449.8518396667905
6	Incidence	1	Global	1	Male	235	95 plus	438	Prostate cancer	1	Number	2007	4433.509003917256	5061.6915931522435	3060.4264586391555
6	Incidence	1	Global	1	Male	235	95 plus	438	Prostate cancer	2	Percent	2007	0.0008873581525458557	0.001067906199896354	0.0006116219133661864
6	Incidence	1	Global	1	Male	235	95 plus	438	Prostate cancer	3	Rate	2007	652.5699667462197	745.0324137617622	450.46539672724606
6	Incidence	1	Global	1	Male	9	20 to 24	438	Prostate cancer	1	Number	2006	640.1436979885477	784.4125508152991	550.0636935189975
6	Incidence	1	Global	1	Male	9	20 to 24	438	Prostate cancer	2	Percent	2006	4.6002892241469476e-07	5.726183796483933e-07	3.6596956417089916e-07
6	Incidence	1	Global	1	Male	9	20 to 24	438	Prostate cancer	3	Rate	2006	0.2217197039540701	0.2716885585082126	0.1905196593610711
6	Incidence	1	Global	1	Male	10	25 to 29	438	Prostate cancer	1	Number	2006	823.5683538826443	988.3129559616228	728.6641585721176
6	Incidence	1	Global	1	Male	10	25 to 29	438	Prostate cancer	2	Percent	2006	6.584617941404651e-07	8.079890262720555e-07	5.382221147011765e-07
6	Incidence	1	Global	1	Male	10	25 to 29	438	Prostate cancer	3	Rate	2006	0.31820006757810876	0.38185203194454137	0.28153216840630685
6	Incidence	1	Global	1	Male	11	30 to 34	438	Prostate cancer	1	Number	2006	975.8611903202019	1136.4956820019172	826.1126898975615
6	Incidence	1	Global	1	Male	11	30 to 34	438	Prostate cancer	2	Percent	2006	8.120460729584119e-07	9.965837079603998e-07	6.538249227849011e-07
6	Incidence	1	Global	1	Male	11	30 to 34	438	Prostate cancer	3	Rate	2006	0.3878488456569204	0.4516918417606971	0.32833240663476954
6	Incidence	1	Global	1	Male	12	35 to 39	438	Prostate cancer	1	Number	2006	1354.3772665628628	1617.9909661645545	1158.117440239464
6	Incidence	1	Global	1	Male	12	35 to 39	438	Prostate cancer	2	Percent	2006	1.1710682421944024e-06	1.4440183089110572e-06	9.233449535033217e-07
6	Incidence	1	Global	1	Male	12	35 to 39	438	Prostate cancer	3	Rate	2006	0.5521857008909411	0.6596621914321812	0.4721696873099199
6	Incidence	1	Global	1	Male	13	40 to 44	438	Prostate cancer	1	Number	2006	2852.172973129291	3359.953017555521	2317.587140235929
6	Incidence	1	Global	1	Male	13	40 to 44	438	Prostate cancer	2	Percent	2006	2.8011934070168173e-06	3.408100001127222e-06	2.128507942269265e-06
6	Incidence	1	Global	1	Male	13	40 to 44	438	Prostate cancer	3	Rate	2006	1.2846040255913753	1.5133055438128413	1.0438293182265985
6	Incidence	1	Global	1	Male	14	45 to 49	438	Prostate cancer	1	Number	2006	10668.962602858457	12293.018473200478	8382.86235258053
6	Incidence	1	Global	1	Male	14	45 to 49	438	Prostate cancer	2	Percent	2006	1.2926219055800061e-05	1.5857571821829773e-05	9.697567801654143e-06
6	Incidence	1	Global	1	Male	14	45 to 49	438	Prostate cancer	3	Rate	2006	5.8051401841139025	6.688812978284406	4.561239261240145
6	Incidence	1	Global	1	Male	15	50 to 54	438	Prostate cancer	1	Number	2006	33568.36015171929	39249.82495913425	25830.201341761483
6	Incidence	1	Global	1	Male	15	50 to 54	438	Prostate cancer	2	Percent	2006	4.7214304639430366e-05	5.751483348732575e-05	3.591961594717687e-05
6	Incidence	1	Global	1	Male	15	50 to 54	438	Prostate cancer	3	Rate	2006	20.619670107122086	24.10956146686193	15.866435776440067
6	Incidence	1	Global	1	Male	16	55 to 59	438	Prostate cancer	1	Number	2006	74167.51877289797	88728.32492460308	59132.740646658545
6	Incidence	1	Global	1	Male	16	55 to 59	438	Prostate cancer	2	Percent	2006	0.0001305085173578976	0.0001618034970004067	0.00010156949584895867
6	Incidence	1	Global	1	Male	16	55 to 59	438	Prostate cancer	3	Rate	2006	56.753840877319675	67.89593770153408	45.24905523098898
6	Incidence	1	Global	1	Male	17	60 to 64	438	Prostate cancer	1	Number	2006	120560.85818763287	145231.90869631397	98182.97541808564
6	Incidence	1	Global	1	Male	17	60 to 64	438	Prostate cancer	2	Percent	2006	0.0002725853340809942	0.0003393396576570157	0.0002172136538189435
6	Incidence	1	Global	1	Male	17	60 to 64	438	Prostate cancer	3	Rate	2006	123.26962056263008	148.49498044148478	100.38895133494478
6	Incidence	1	Global	1	Male	18	65 to 69	438	Prostate cancer	1	Number	2006	172135.65082776354	214136.4664108632	140621.13124820578
6	Incidence	1	Global	1	Male	18	65 to 69	438	Prostate cancer	2	Percent	2006	0.0004215683414817157	0.0005419145722522635	0.00033826121627104563
6	Incidence	1	Global	1	Male	18	65 to 69	438	Prostate cancer	3	Rate	2006	211.14369962728645	262.66241493660056	172.48760355418207
6	Incidence	1	Global	1	Male	19	70 to 74	438	Prostate cancer	1	Number	2006	183715.97629871054	230530.79050452204	152874.46657892564
6	Incidence	1	Global	1	Male	19	70 to 74	438	Prostate cancer	2	Percent	2006	0.0005495072914668537	0.0006873402923800233	0.0004491361372311197
6	Incidence	1	Global	1	Male	19	70 to 74	438	Prostate cancer	3	Rate	2006	297.2428257890143	372.98674280523295	247.3428786782493
6	Incidence	1	Global	1	Male	20	75 to 79	438	Prostate cancer	1	Number	2006	170054.5419893549	214268.32773737694	143572.0951831202
6	Incidence	1	Global	1	Male	20	75 to 79	438	Prostate cancer	2	Percent	2006	0.0007139137636290652	0.0009023728037497157	0.0005824338267859816
6	Incidence	1	Global	1	Male	20	75 to 79	438	Prostate cancer	3	Rate	2006	406.60414752367575	512.3202810215643	343.28403515252717
6	Incidence	1	Global	1	Male	22	All Ages	438	Prostate cancer	1	Number	2006	942589.1692519272	1165163.1147312913	777080.266334393
6	Incidence	1	Global	1	Male	22	All Ages	438	Prostate cancer	2	Percent	2006	5.525552837852062e-05	6.802811005031013e-05	4.610351888133718e-05
6	Incidence	1	Global	1	Male	22	All Ages	438	Prostate cancer	3	Rate	2006	28.192737322667938	34.84989930210121	23.242384425848407
6	Incidence	1	Global	1	Male	27	Age-standardized	438	Prostate cancer	2	Percent	2006	7.593319100840013e-05	9.328780650879031e-05	6.313044443115056e-05
6	Incidence	1	Global	1	Male	27	Age-standardized	438	Prostate cancer	3	Rate	2006	38.93527016637609	47.70895217233794	32.1346338307661
6	Incidence	1	Global	1	Male	30	80 to 84	438	Prostate cancer	1	Number	2006	104243.41230058079	128021.36503931534	84548.13344697343
6	Incidence	1	Global	1	Male	30	80 to 84	438	Prostate cancer	2	Percent	2006	0.0007877215335162445	0.0009750570269512223	0.000644128937475809
6	Incidence	1	Global	1	Male	30	80 to 84	438	Prostate cancer	3	Rate	2006	477.1256637715478	585.9581667875105	386.9796987766856
6	Incidence	1	Global	1	Male	31	85 to 89	438	Prostate cancer	1	Number	2006	47038.12339404521	57598.61185709668	37754.44836349589
6	Incidence	1	Global	1	Male	31	85 to 89	438	Prostate cancer	2	Percent	2006	0.0008544226825578444	0.0010427779456416437	0.0006733500230281581
6	Incidence	1	Global	1	Male	31	85 to 89	438	Prostate cancer	3	Rate	2006	556.4737744999144	681.4072210655359	446.64537760144486
6	Incidence	1	Global	1	Male	32	90 to 94	438	Prostate cancer	1	Number	2006	15601.696762594536	18595.465248225613	11857.319519581231
6	Incidence	1	Global	1	Male	32	90 to 94	438	Prostate cancer	2	Percent	2006	0.0008623094714817848	0.001026259902012922	0.0006440250386234522
6	Incidence	1	Global	1	Male	32	90 to 94	438	Prostate cancer	3	Rate	2006	599.5244027217357	714.5655607795115	455.63969810649894
6	Incidence	1	Global	1	Male	235	95 plus	438	Prostate cancer	1	Number	2006	4187.944481885519	4789.534919614998	2883.8814082340505
6	Incidence	1	Global	1	Male	235	95 plus	438	Prostate cancer	2	Percent	2006	0.0008860003652058457	0.0010635907107472105	0.0006069714301891368
6	Incidence	1	Global	1	Male	235	95 plus	438	Prostate cancer	3	Rate	2006	651.0815389176489	744.6081913575841	448.3445168508203
6	Incidence	1	Global	1	Male	9	20 to 24	438	Prostate cancer	1	Number	2008	703.1508607113086	858.802586539014	608.7202615738522
6	Incidence	1	Global	1	Male	9	20 to 24	438	Prostate cancer	2	Percent	2008	4.886689939226851e-07	6.165762125578661e-07	3.867588014801692e-07
6	Incidence	1	Global	1	Male	9	20 to 24	438	Prostate cancer	3	Rate	2008	0.2324008501027822	0.2838458463667854	0.20119026252978314
6	Incidence	1	Global	1	Male	10	25 to 29	438	Prostate cancer	1	Number	2008	900.6136659782333	1080.778315658416	801.0169694691914
6	Incidence	1	Global	1	Male	10	25 to 29	438	Prostate cancer	2	Percent	2008	6.998736550737429e-07	8.697130294885907e-07	5.750969986131867e-07
6	Incidence	1	Global	1	Male	10	25 to 29	438	Prostate cancer	3	Rate	2008	0.33561140349656454	0.4027493042677642	0.2984969465859931
6	Incidence	1	Global	1	Male	11	30 to 34	438	Prostate cancer	1	Number	2008	1036.0589944189092	1212.1784785098428	881.8946525944519
6	Incidence	1	Global	1	Male	11	30 to 34	438	Prostate cancer	2	Percent	2008	8.610178344370026e-07	1.0628545201143651e-06	6.964541667333443e-07
6	Incidence	1	Global	1	Male	11	30 to 34	438	Prostate cancer	3	Rate	2008	0.40988205052176135	0.47955782735000524	0.34889209060177934
6	Incidence	1	Global	1	Male	12	35 to 39	438	Prostate cancer	1	Number	2008	1440.9504180219374	1722.99922665573	1245.753045697191
6	Incidence	1	Global	1	Male	12	35 to 39	438	Prostate cancer	2	Percent	2008	1.230696655150365e-06	1.5232388898250834e-06	9.786674300118888e-07
6	Incidence	1	Global	1	Male	12	35 to 39	438	Prostate cancer	3	Rate	2008	0.5772419699886733	0.6902301810280416	0.4990462775289527
6	Incidence	1	Global	1	Male	13	40 to 44	438	Prostate cancer	1	Number	2008	2980.1323659950335	3610.548339496711	2478.7144318208234
6	Incidence	1	Global	1	Male	13	40 to 44	438	Prostate cancer	2	Percent	2008	2.8374422284951784e-06	3.4859870822300564e-06	2.185837703375351e-06
6	Incidence	1	Global	1	Male	13	40 to 44	438	Prostate cancer	3	Rate	2008	1.2895521942568893	1.562343534400012	1.0725804232603295
6	Incidence	1	Global	1	Male	14	45 to 49	438	Prostate cancer	1	Number	2008	11408.362502603299	13398.655689050242	9202.071620603889
6	Incidence	1	Global	1	Male	14	45 to 49	438	Prostate cancer	2	Percent	2008	1.3195323707372014e-05	1.6227300669188734e-05	9.996645327062707e-06
6	Incidence	1	Global	1	Male	14	45 to 49	438	Prostate cancer	3	Rate	2008	5.878088637475799	6.903574964880774	4.741310825455204
6	Incidence	1	Global	1	Male	15	50 to 54	438	Prostate cancer	1	Number	2008	36276.28786896852	42974.499838112926	28054.028080537697
6	Incidence	1	Global	1	Male	15	50 to 54	438	Prostate cancer	2	Percent	2008	4.936101602995126e-05	6.0710196450202114e-05	3.7480689424946846e-05
6	Incidence	1	Global	1	Male	15	50 to 54	438	Prostate cancer	3	Rate	2008	21.53975367815944	25.51694771798533	16.657626511224734
6	Incidence	1	Global	1	Male	16	55 to 59	438	Prostate cancer	1	Number	2008	79399.32398703576	95570.09127643777	64718.11268407666
6	Incidence	1	Global	1	Male	16	55 to 59	438	Prostate cancer	2	Percent	2008	0.00013143729344570592	0.0001652781887484519	0.00010356438051053408
6	Incidence	1	Global	1	Male	16	55 to 59	438	Prostate cancer	3	Rate	2008	56.785330259142285	68.3504458667054	46.28552508978206
6	Incidence	1	Global	1	Male	17	60 to 64	438	Prostate cancer	1	Number	2008	136573.68316211615	168868.0207234836	113869.11076807622
6	Incidence	1	Global	1	Male	17	60 to 64	438	Prostate cancer	2	Percent	2008	0.00028428097221574057	0.00036086943091352393	0.00023152324639187554
6	Incidence	1	Global	1	Male	17	60 to 64	438	Prostate cancer	3	Rate	2008	127.86031874508211	158.0942862171046	106.60429199044893
6	Incidence	1	Global	1	Male	18	65 to 69	438	Prostate cancer	1	Number	2008	180826.45426624888	227454.64537139953	150880.47564811338
6	Incidence	1	Global	1	Male	18	65 to 69	438	Prostate cancer	2	Percent	2008	0.00043227429326141457	0.0005655336128763985	0.00034904815155108014
6	Incidence	1	Global	1	Male	18	65 to 69	438	Prostate cancer	3	Rate	2008	216.3389253353621	272.1244175353439	180.51186198530473
6	Incidence	1	Global	1	Male	19	70 to 74	438	Prostate cancer	1	Number	2008	194338.1565921978	248320.31340667824	164731.69502682512
6	Incidence	1	Global	1	Male	19	70 to 74	438	Prostate cancer	2	Percent	2008	0.0005545535854955388	0.00070939499455905	0.0004537210589991771
6	Incidence	1	Global	1	Male	19	70 to 74	438	Prostate cancer	3	Rate	2008	299.5713814909073	382.78462986347085	253.93315610212014
6	Incidence	1	Global	1	Male	20	75 to 79	438	Prostate cancer	1	Number	2008	175985.6114786684	226284.23556522327	153357.7911845466
6	Incidence	1	Global	1	Male	20	75 to 79	438	Prostate cancer	2	Percent	2008	0.000701570683492502	0.0009121321577556902	0.0005852596656564856
6	Incidence	1	Global	1	Male	20	75 to 79	438	Prostate cancer	3	Rate	2008	399.8739794661262	514.1623625115742	348.45911394598903
6	Incidence	1	Global	1	Male	22	All Ages	438	Prostate cancer	1	Number	2008	1006774.0122839496	1263554.520480473	851310.7730858484
6	Incidence	1	Global	1	Male	22	All Ages	438	Prostate cancer	2	Percent	2008	5.802397426989764e-05	7.279247552224992e-05	4.9464119089849506e-05
6	Incidence	1	Global	1	Male	22	All Ages	438	Prostate cancer	3	Rate	2008	29.357252659466557	36.84490149145235	24.82398746120822
6	Incidence	1	Global	1	Male	27	Age-standardized	438	Prostate cancer	2	Percent	2008	7.669599724621609e-05	9.603450514292152e-05	6.523022110237816e-05
6	Incidence	1	Global	1	Male	27	Age-standardized	438	Prostate cancer	3	Rate	2008	39.04263785745334	48.64604854712639	32.94763644755631
6	Incidence	1	Global	1	Male	30	80 to 84	438	Prostate cancer	1	Number	2008	111632.43194955241	140982.81942374527	92197.3532762555
6	Incidence	1	Global	1	Male	30	80 to 84	438	Prostate cancer	2	Percent	2008	0.0007644075041266429	0.0009587314981723683	0.0006316429760748025
6	Incidence	1	Global	1	Male	30	80 to 84	438	Prostate cancer	3	Rate	2008	463.45306284367155	585.3040942420587	382.7664148826416
6	Incidence	1	Global	1	Male	31	85 to 89	438	Prostate cancer	1	Number	2008	52720.78763704045	66096.09833104504	42621.12528141456
6	Incidence	1	Global	1	Male	31	85 to 89	438	Prostate cancer	2	Percent	2008	0.0008504965547711613	0.0010545551744250915	0.0006724265116254409
6	Incidence	1	Global	1	Male	31	85 to 89	438	Prostate cancer	3	Rate	2008	553.3889636519644	693.7842357111764	447.37685847074687
6	Incidence	1	Global	1	Male	32	90 to 94	438	Prostate cancer	1	Number	2008	15905.559078600056	19292.946446601432	12121.26820890121
6	Incidence	1	Global	1	Male	32	90 to 94	438	Prostate cancer	2	Percent	2008	0.0008361379981558923	0.0010064003265863612	0.0006257530896130307
6	Incidence	1	Global	1	Male	32	90 to 94	438	Prostate cancer	3	Rate	2008	583.1041378325084	707.2871093937334	444.370525642034
6	Incidence	1	Global	1	Male	235	95 plus	438	Prostate cancer	1	Number	2008	4646.447455792478	5303.057108963797	3224.7971785271866
6	Incidence	1	Global	1	Male	235	95 plus	438	Prostate cancer	2	Percent	2008	0.0008762374868344065	0.001057008099771906	0.0006075890445063985
6	Incidence	1	Global	1	Male	235	95 plus	438	Prostate cancer	3	Rate	2008	644.6899934036471	735.7939339946616	447.4374221451747
6	Incidence	1	Global	1	Male	9	20 to 24	438	Prostate cancer	1	Number	2009	728.5114656230141	887.9134306506821	635.0448504917554
6	Incidence	1	Global	1	Male	9	20 to 24	438	Prostate cancer	2	Percent	2009	5.007183864559693e-07	6.283105812751783e-07	3.983582197968443e-07
6	Incidence	1	Global	1	Male	9	20 to 24	438	Prostate cancer	3	Rate	2009	0.2364795602593995	0.28822247491893815	0.20613968904505628
6	Incidence	1	Global	1	Male	10	25 to 29	438	Prostate cancer	1	Number	2009	939.4676381091572	1134.6054398253889	834.2387088497015
6	Incidence	1	Global	1	Male	10	25 to 29	438	Prostate cancer	2	Percent	2009	7.201638598949105e-07	8.97467333488298e-07	5.85444183095578e-07
6	Incidence	1	Global	1	Male	10	25 to 29	438	Prostate cancer	3	Rate	2009	0.34357094113987563	0.41493441920767715	0.30508786754132355
6	Incidence	1	Global	1	Male	11	30 to 34	438	Prostate cancer	1	Number	2009	1072.1532295338284	1262.9643100847302	911.534683958151
6	Incidence	1	Global	1	Male	11	30 to 34	438	Prostate cancer	2	Percent	2009	8.877700710254337e-07	1.0971421771415805e-06	7.189922030189626e-07
6	Incidence	1	Global	1	Male	11	30 to 34	438	Prostate cancer	3	Rate	2009	0.4216402666979013	0.49667957327852713	0.358474625325349
6	Incidence	1	Global	1	Male	12	35 to 39	438	Prostate cancer	1	Number	2009	1472.3270926161408	1769.6915878681943	1274.3885438152163
6	Incidence	1	Global	1	Male	12	35 to 39	438	Prostate cancer	2	Percent	2009	1.2552867356667176e-06	1.5707205738532525e-06	9.92831344862578e-07
6	Incidence	1	Global	1	Male	12	35 to 39	438	Prostate cancer	3	Rate	2009	0.5872667605438525	0.7058764667044122	0.5083150582189832
6	Incidence	1	Global	1	Male	13	40 to 44	438	Prostate cancer	1	Number	2009	3026.1300609754326	3691.9782320945224	2554.2452720624497
6	Incidence	1	Global	1	Male	13	40 to 44	438	Prostate cancer	2	Percent	2009	2.854404764925039e-06	3.5302551693939247e-06	2.2148640160559877e-06
6	Incidence	1	Global	1	Male	13	40 to 44	438	Prostate cancer	3	Rate	2009	1.2927867270298363	1.577242338816193	1.0911938081857135
6	Incidence	1	Global	1	Male	14	45 to 49	438	Prostate cancer	1	Number	2009	11819.929934832833	14001.783884529432	9678.213980102404
6	Incidence	1	Global	1	Male	14	45 to 49	438	Prostate cancer	2	Percent	2009	1.3273309599907734e-05	1.6462418520012662e-05	1.0119657479739127e-05
6	Incidence	1	Global	1	Male	14	45 to 49	438	Prostate cancer	3	Rate	2009	5.874976342415487	6.959444728247302	4.810458140058392
6	Incidence	1	Global	1	Male	15	50 to 54	438	Prostate cancer	1	Number	2009	37340.41178715673	44600.68291238126	29256.27645487509
6	Incidence	1	Global	1	Male	15	50 to 54	438	Prostate cancer	2	Percent	2009	5.0251233612815504e-05	6.20463922043199e-05	3.871639296222568e-05
6	Incidence	1	Global	1	Male	15	50 to 54	438	Prostate cancer	3	Rate	2009	21.94867003598242	26.216252734524964	17.196820486334282
6	Incidence	1	Global	1	Male	16	55 to 59	438	Prostate cancer	1	Number	2009	82039.35267054012	99507.03521893728	67147.48195684503
6	Incidence	1	Global	1	Male	16	55 to 59	438	Prostate cancer	2	Percent	2009	0.00013224986003406613	0.00016722488477442687	0.00010491225487483253
6	Incidence	1	Global	1	Male	16	55 to 59	438	Prostate cancer	3	Rate	2009	56.97930209836645	69.11124035098132	46.63635846724064
6	Incidence	1	Global	1	Male	17	60 to 64	438	Prostate cancer	1	Number	2009	144609.90603172567	179761.88092094165	121188.18016197321
6	Incidence	1	Global	1	Male	17	60 to 64	438	Prostate cancer	2	Percent	2009	0.00028677116199406514	0.00036595071010157957	0.00023457211227644544
6	Incidence	1	Global	1	Male	17	60 to 64	438	Prostate cancer	3	Rate	2009	128.33863857191378	159.53537138360883	107.55228656039151
6	Incidence	1	Global	1	Male	18	65 to 69	438	Prostate cancer	1	Number	2009	184940.70531763215	235237.06052367642	156061.74644129645
6	Incidence	1	Global	1	Male	18	65 to 69	438	Prostate cancer	2	Percent	2009	0.00043634824508689075	0.0005745731497228639	0.00035754328155708216
6	Incidence	1	Global	1	Male	18	65 to 69	438	Prostate cancer	3	Rate	2009	218.24410522871045	277.5976316433305	184.16473622728972
6	Incidence	1	Global	1	Male	19	70 to 74	438	Prostate cancer	1	Number	2009	199665.73015702132	258475.03563074258	170131.27050907648
6	Incidence	1	Global	1	Male	19	70 to 74	438	Prostate cancer	2	Percent	2009	0.0005577728948997342	0.0007270260827451584	0.00046047653362601043
6	Incidence	1	Global	1	Male	19	70 to 74	438	Prostate cancer	3	Rate	2009	301.2291179868312	389.95278229985917	256.6714504142759
6	Incidence	1	Global	1	Male	20	75 to 79	438	Prostate cancer	1	Number	2009	178598.82182144778	232338.50119391445	156357.9598935827
6	Incidence	1	Global	1	Male	20	75 to 79	438	Prostate cancer	2	Percent	2009	0.0006955618455452606	0.000908638121046605	0.0005888058873569846
6	Incidence	1	Global	1	Male	20	75 to 79	438	Prostate cancer	3	Rate	2009	396.26362569998815	515.4977839934735	346.9170258940858
6	Incidence	1	Global	1	Male	22	All Ages	438	Prostate cancer	1	Number	2009	1038122.6121446387	1314568.9186002198	889778.8661282981
6	Incidence	1	Global	1	Male	22	All Ages	438	Prostate cancer	2	Percent	2009	5.939458057671569e-05	7.43282344014374e-05	5.060268247649136e-05
6	Incidence	1	Global	1	Male	22	All Ages	438	Prostate cancer	3	Rate	2009	29.91043569486691	37.875419190642155	25.63634896941638
6	Incidence	1	Global	1	Male	27	Age-standardized	438	Prostate cancer	2	Percent	2009	7.695165402073251e-05	9.620558254933316e-05	6.537069965122375e-05
6	Incidence	1	Global	1	Male	27	Age-standardized	438	Prostate cancer	3	Rate	2009	39.01066279443972	49.07872494997682	33.2333222370427
6	Incidence	1	Global	1	Male	30	80 to 84	438	Prostate cancer	1	Number	2009	115252.64229935074	146755.41103937782	95384.187631977
6	Incidence	1	Global	1	Male	30	80 to 84	438	Prostate cancer	2	Percent	2009	0.0007527483380769734	0.0009550044530967789	0.0006275556257286174
6	Incidence	1	Global	1	Male	30	80 to 84	438	Prostate cancer	3	Rate	2009	456.7368929374216	581.5798156347971	377.99981523403767
6	Incidence	1	Global	1	Male	31	85 to 89	438	Prostate cancer	1	Number	2009	55457.30979985772	69979.65049331749	44857.4907568488
6	Incidence	1	Global	1	Male	31	85 to 89	438	Prostate cancer	2	Percent	2009	0.0008456044145297986	0.0010567509565800643	0.0006737777934131744
6	Incidence	1	Global	1	Male	31	85 to 89	438	Prostate cancer	3	Rate	2009	549.738553939795	693.6959619254253	444.6644128796353
6	Incidence	1	Global	1	Male	32	90 to 94	438	Prostate cancer	1	Number	2009	16314.883495726057	19921.498974577316	12406.456527683858
6	Incidence	1	Global	1	Male	32	90 to 94	438	Prostate cancer	2	Percent	2009	0.00082879917777292	0.0010044752059463716	0.0006168748243722135
6	Incidence	1	Global	1	Male	32	90 to 94	438	Prostate cancer	3	Rate	2009	578.9806415214706	706.9717818942227	440.27885098219457
6	Incidence	1	Global	1	Male	235	95 plus	438	Prostate cancer	1	Number	2009	4844.329342490044	5553.783798057601	3391.5685600440215
6	Incidence	1	Global	1	Male	235	95 plus	438	Prostate cancer	2	Percent	2009	0.0008608019507629101	0.0010396987016993266	0.0006001994326624894
6	Incidence	1	Global	1	Male	235	95 plus	438	Prostate cancer	3	Rate	2009	633.3423943857888	726.0957048710466	443.41001626403306
6	Incidence	1	Global	1	Male	9	20 to 24	438	Prostate cancer	1	Number	2011	764.7320021999551	941.4279293879124	676.5395550493226
6	Incidence	1	Global	1	Male	9	20 to 24	438	Prostate cancer	2	Percent	2011	5.183395460813832e-07	6.552312803044673e-07	4.0998584233830934e-07
6	Incidence	1	Global	1	Male	9	20 to 24	438	Prostate cancer	3	Rate	2011	0.24416724582099517	0.3005835560645279	0.21600874472383155
6	Incidence	1	Global	1	Male	10	25 to 29	438	Prostate cancer	1	Number	2011	1015.920984719642	1249.1349646178237	905.2701866413944
6	Incidence	1	Global	1	Male	10	25 to 29	438	Prostate cancer	2	Percent	2011	7.495672617245605e-07	9.417304607580183e-07	6.149828725039346e-07
6	Incidence	1	Global	1	Male	10	25 to 29	438	Prostate cancer	3	Rate	2011	0.3562683713840934	0.43805304366867764	0.3174647830965985
6	Incidence	1	Global	1	Male	11	30 to 34	438	Prostate cancer	1	Number	2011	1137.6863790588718	1337.814563633713	981.3290620903475
6	Incidence	1	Global	1	Male	11	30 to 34	438	Prostate cancer	2	Percent	2011	9.20456641785956e-07	1.1443473479031456e-06	7.53463370215959e-07
6	Incidence	1	Global	1	Male	11	30 to 34	438	Prostate cancer	3	Rate	2011	0.4378801046472851	0.5149067369578475	0.3777002874526879
6	Incidence	1	Global	1	Male	12	35 to 39	438	Prostate cancer	1	Number	2011	1513.7426975779404	1821.1195314545896	1311.346862660766
6	Incidence	1	Global	1	Male	12	35 to 39	438	Prostate cancer	2	Percent	2011	1.2829791741877693e-06	1.5935012354437656e-06	1.020913607633376e-06
6	Incidence	1	Global	1	Male	12	35 to 39	438	Prostate cancer	3	Rate	2011	0.6022159111172283	0.7245003788577075	0.5216962875867555
6	Incidence	1	Global	1	Male	13	40 to 44	438	Prostate cancer	1	Number	2011	3145.5755834459483	3896.1191828738097	2659.604623254745
6	Incidence	1	Global	1	Male	13	40 to 44	438	Prostate cancer	2	Percent	2011	2.8932182850617456e-06	3.5756509682417664e-06	2.233546576871627e-06
6	Incidence	1	Global	1	Male	13	40 to 44	438	Prostate cancer	3	Rate	2011	1.311962076744717	1.6250000926089299	1.1092724724874203
6	Incidence	1	Global	1	Male	14	45 to 49	438	Prostate cancer	1	Number	2011	12265.917122599472	14748.471570737955	10342.732363227055
6	Incidence	1	Global	1	Male	14	45 to 49	438	Prostate cancer	2	Percent	2011	1.3007960671613564e-05	1.6373493160290498e-05	1.0144061625559053e-05
6	Incidence	1	Global	1	Male	14	45 to 49	438	Prostate cancer	3	Rate	2011	5.722710128533448	6.88095531664271	4.825440989055577
6	Incidence	1	Global	1	Male	15	50 to 54	438	Prostate cancer	1	Number	2011	38911.726120111	47601.87418724524	31285.213973427075
6	Incidence	1	Global	1	Male	15	50 to 54	438	Prostate cancer	2	Percent	2011	5.070122162462118e-05	6.379063235275182e-05	3.9066740334253884e-05
6	Incidence	1	Global	1	Male	15	50 to 54	438	Prostate cancer	3	Rate	2011	22.268101906196243	27.2412326828046	17.90366047414608
6	Incidence	1	Global	1	Male	16	55 to 59	438	Prostate cancer	1	Number	2011	86828.54101004817	107316.53261137404	72718.46267678624
6	Incidence	1	Global	1	Male	16	55 to 59	438	Prostate cancer	2	Percent	2011	0.00013134756995858294	0.00016707974179782167	0.00010488813387245859
6	Incidence	1	Global	1	Male	16	55 to 59	438	Prostate cancer	3	Rate	2011	56.48493158725537	69.81306989868031	47.30584369664022
6	Incidence	1	Global	1	Male	17	60 to 64	438	Prostate cancer	1	Number	2011	159286.15814971138	202146.6347504099	136056.38590392392
6	Incidence	1	Global	1	Male	17	60 to 64	438	Prostate cancer	2	Percent	2011	0.0002893477196263763	0.0003784561012971831	0.00023785365530135176
6	Incidence	1	Global	1	Male	17	60 to 64	438	Prostate cancer	3	Rate	2011	129.33011837362878	164.1300694598276	110.4690369762332
6	Incidence	1	Global	1	Male	18	65 to 69	438	Prostate cancer	1	Number	2011	189464.56065234344	244841.83065854118	165685.08452774433
6	Incidence	1	Global	1	Male	18	65 to 69	438	Prostate cancer	2	Percent	2011	0.00043088597063413025	0.0005831445983846636	0.000360350057506296
6	Incidence	1	Global	1	Male	18	65 to 69	438	Prostate cancer	3	Rate	2011	215.5326739694144	278.5292103161943	188.48141933329674
6	Incidence	1	Global	1	Male	19	70 to 74	438	Prostate cancer	1	Number	2011	207403.86197632767	272528.16580590775	180014.25637726582
6	Incidence	1	Global	1	Male	19	70 to 74	438	Prostate cancer	2	Percent	2011	0.0005566479540955498	0.0007372429461718153	0.00045941463191643536
6	Incidence	1	Global	1	Male	19	70 to 74	438	Prostate cancer	3	Rate	2011	301.17887086759106	395.74829742759187	261.4054046976331
6	Incidence	1	Global	1	Male	20	75 to 79	438	Prostate cancer	1	Number	2011	183488.7060099253	244780.35384131732	163034.63634326475
6	Incidence	1	Global	1	Male	20	75 to 79	438	Prostate cancer	2	Percent	2011	0.000678696574305723	0.0009051645708247219	0.0005749906341404318
6	Incidence	1	Global	1	Male	20	75 to 79	438	Prostate cancer	3	Rate	2011	386.37758465802665	515.4412167680194	343.306846376163
6	Incidence	1	Global	1	Male	22	All Ages	438	Prostate cancer	1	Number	2011	1090657.6996412512	1402154.0872076382	955581.4004540447
6	Incidence	1	Global	1	Male	22	All Ages	438	Prostate cancer	2	Percent	2011	6.109355457446269e-05	7.775306512206246e-05	5.3185794380915445e-05
6	Incidence	1	Global	1	Male	22	All Ages	438	Prostate cancer	3	Rate	2011	30.695496671969654	39.46225853595289	26.89390604135595
6	Incidence	1	Global	1	Male	27	Age-standardized	438	Prostate cancer	2	Percent	2011	7.619025819694286e-05	9.74862716566205e-05	6.607448892636725e-05
6	Incidence	1	Global	1	Male	27	Age-standardized	438	Prostate cancer	3	Rate	2011	38.568093278326586	49.32559960781083	33.38112723945329
6	Incidence	1	Global	1	Male	30	80 to 84	438	Prostate cancer	1	Number	2011	121797.64499418637	156704.92726038033	102713.65822222788
6	Incidence	1	Global	1	Male	30	80 to 84	438	Prostate cancer	2	Percent	2011	0.0007301594410052378	0.0009459844738709176	0.0006087107693549737
6	Incidence	1	Global	1	Male	30	80 to 84	438	Prostate cancer	3	Rate	2011	444.2033238056197	571.5122780009527	374.6028782800015
6	Incidence	1	Global	1	Male	31	85 to 89	438	Prostate cancer	1	Number	2011	59796.91560328884	76512.08876702719	48649.56269473321
6	Incidence	1	Global	1	Male	31	85 to 89	438	Prostate cancer	2	Percent	2011	0.0008191555580059851	0.0010463254515472758	0.0006595473594831622
6	Incidence	1	Global	1	Male	31	85 to 89	438	Prostate cancer	3	Rate	2011	532.9173763531363	681.8850302502857	433.5708129831815
6	Incidence	1	Global	1	Male	32	90 to 94	438	Prostate cancer	1	Number	2011	18377.274502615146	22576.188549001585	14067.799507127196
6	Incidence	1	Global	1	Male	32	90 to 94	438	Prostate cancer	2	Percent	2011	0.0008293150881546048	0.0010098569280942932	0.0006166968556482804
6	Incidence	1	Global	1	Male	32	90 to 94	438	Prostate cancer	3	Rate	2011	579.2785947405047	711.6345122559541	443.4376342596478
6	Incidence	1	Global	1	Male	235	95 plus	438	Prostate cancer	1	Number	2011	5458.7358530921265	6302.943744009942	3863.8519681350253
6	Incidence	1	Global	1	Male	235	95 plus	438	Prostate cancer	2	Percent	2011	0.0008822037209501208	0.0010710010268803992	0.0006208063383905058
6	Incidence	1	Global	1	Male	235	95 plus	438	Prostate cancer	3	Rate	2011	649.2756740159772	749.6878687322289	459.57620196767
6	Incidence	1	Global	1	Male	9	20 to 24	438	Prostate cancer	1	Number	2012	761.4149278464652	946.2134212938189	678.6743622904773
6	Incidence	1	Global	1	Male	9	20 to 24	438	Prostate cancer	2	Percent	2012	5.157209449403769e-07	6.585286689106188e-07	4.087731158658416e-07
6	Incidence	1	Global	1	Male	9	20 to 24	438	Prostate cancer	3	Rate	2012	0.24343214930886078	0.3025141199975152	0.21697914323858022
6	Incidence	1	Global	1	Male	10	25 to 29	438	Prostate cancer	1	Number	2012	1045.2927996736214	1309.6472897744584	932.5317767530024
6	Incidence	1	Global	1	Male	10	25 to 29	438	Prostate cancer	2	Percent	2012	7.542135358658151e-07	9.470566968130602e-07	6.123617726136956e-07
6	Incidence	1	Global	1	Male	10	25 to 29	438	Prostate cancer	3	Rate	2012	0.35823590460319915	0.448833744678975	0.31959118509249096
6	Incidence	1	Global	1	Male	11	30 to 34	438	Prostate cancer	1	Number	2012	1160.991541885554	1385.5855738263674	999.1905050045181
6	Incidence	1	Global	1	Male	11	30 to 34	438	Prostate cancer	2	Percent	2012	9.230845827948349e-07	1.1593072974730687e-06	7.503628555819754e-07
6	Incidence	1	Global	1	Male	11	30 to 34	438	Prostate cancer	3	Rate	2012	0.44002241522838204	0.5251448341393538	0.3786988995383184
6	Incidence	1	Global	1	Male	12	35 to 39	438	Prostate cancer	1	Number	2012	1526.826032989374	1840.2989029922396	1338.7765937394654
6	Incidence	1	Global	1	Male	12	35 to 39	438	Prostate cancer	2	Percent	2012	1.2878821476992053e-06	1.6083637921836375e-06	1.0191876900016828e-06
6	Incidence	1	Global	1	Male	12	35 to 39	438	Prostate cancer	3	Rate	2012	0.6069913019157387	0.7316127724481492	0.5322320487404811
6	Incidence	1	Global	1	Male	13	40 to 44	438	Prostate cancer	1	Number	2012	3188.391976404239	3925.8370695605286	2719.5697228213494
6	Incidence	1	Global	1	Male	13	40 to 44	438	Prostate cancer	2	Percent	2012	2.8932658142789303e-06	3.6006048427233105e-06	2.2412298987048962e-06
6	Incidence	1	Global	1	Male	13	40 to 44	438	Prostate cancer	3	Rate	2012	1.3159022846945747	1.6202581136210912	1.1224115598492783
6	Incidence	1	Global	1	Male	14	45 to 49	438	Prostate cancer	1	Number	2012	12377.354450663175	15152.676291104126	10506.138467113418
6	Incidence	1	Global	1	Male	14	45 to 49	438	Prostate cancer	2	Percent	2012	1.2809527334665193e-05	1.6080959191262643e-05	9.971558476197879e-06
6	Incidence	1	Global	1	Male	14	45 to 49	438	Prostate cancer	3	Rate	2012	5.6380074472589	6.902194012111453	4.785650047886034
6	Incidence	1	Global	1	Male	15	50 to 54	438	Prostate cancer	1	Number	2012	39623.567909559926	48876.277314093575	32240.63620390873
6	Incidence	1	Global	1	Male	15	50 to 54	438	Prostate cancer	2	Percent	2012	5.031138126690581e-05	6.373118857513232e-05	3.955733331921146e-05
6	Incidence	1	Global	1	Male	15	50 to 54	438	Prostate cancer	3	Rate	2012	22.138954261888014	27.30873883992165	18.01387426598438
6	Incidence	1	Global	1	Male	16	55 to 59	438	Prostate cancer	1	Number	2012	88834.13989561998	109098.86122517238	75634.80734948297
6	Incidence	1	Global	1	Male	16	55 to 59	438	Prostate cancer	2	Percent	2012	0.0001312369750169754	0.0001678799446026083	0.00010492790387399883
6	Incidence	1	Global	1	Male	16	55 to 59	438	Prostate cancer	3	Rate	2012	56.59503517338411	69.5054164499117	48.18591801874557
6	Incidence	1	Global	1	Male	17	60 to 64	438	Prostate cancer	1	Number	2012	162327.9575840949	206769.956710805	139094.00654051127
6	Incidence	1	Global	1	Male	17	60 to 64	438	Prostate cancer	2	Percent	2012	0.00028498291985697876	0.00037422145120712987	0.0002355077531626385
6	Incidence	1	Global	1	Male	17	60 to 64	438	Prostate cancer	3	Rate	2012	127.4923793919395	162.3971259182023	109.24443402684273
6	Incidence	1	Global	1	Male	18	65 to 69	438	Prostate cancer	1	Number	2012	198952.8760421235	263256.92135510757	175592.6487073804
6	Incidence	1	Global	1	Male	18	65 to 69	438	Prostate cancer	2	Percent	2012	0.00043215757597220533	0.0005935426510739343	0.00036177844157133255
6	Incidence	1	Global	1	Male	18	65 to 69	438	Prostate cancer	3	Rate	2012	215.99500705363042	285.8072811823755	190.63376288205114
6	Incidence	1	Global	1	Male	19	70 to 74	438	Prostate cancer	1	Number	2012	209950.42065559674	280587.3701543841	182443.05434861878
6	Incidence	1	Global	1	Male	19	70 to 74	438	Prostate cancer	2	Percent	2012	0.0005545702068049798	0.0007390195386425724	0.00045940161925616985
6	Incidence	1	Global	1	Male	19	70 to 74	438	Prostate cancer	3	Rate	2012	300.4114969768543	401.48370095028076	261.05206600088377
6	Incidence	1	Global	1	Male	20	75 to 79	438	Prostate cancer	1	Number	2012	186796.5076536919	251035.883610891	166027.89446823485
6	Incidence	1	Global	1	Male	20	75 to 79	438	Prostate cancer	2	Percent	2012	0.0006714782634248953	0.0009097467117470261	0.0005686351530216294
6	Incidence	1	Global	1	Male	20	75 to 79	438	Prostate cancer	3	Rate	2012	382.15947061218395	513.5842291187707	339.6697992580599
6	Incidence	1	Global	1	Male	22	All Ages	438	Prostate cancer	1	Number	2012	1118216.6838106895	1463109.7321176806	981016.8850060927
6	Incidence	1	Global	1	Male	22	All Ages	438	Prostate cancer	2	Percent	2012	6.184377116015323e-05	8.022283020610888e-05	5.391297085060314e-05
6	Incidence	1	Global	1	Male	22	All Ages	438	Prostate cancer	3	Rate	2012	31.10398581439534	40.697429229554	27.287676634305743
6	Incidence	1	Global	1	Male	27	Age-standardized	438	Prostate cancer	2	Percent	2012	7.554911837392559e-05	9.770632870066286e-05	6.596627444567007e-05
6	Incidence	1	Global	1	Male	27	Age-standardized	438	Prostate cancer	3	Rate	2012	38.29194031832264	49.682807728893344	33.15940464695421
6	Incidence	1	Global	1	Male	30	80 to 84	438	Prostate cancer	1	Number	2012	124220.31740027975	160575.72570912712	104840.49235740048
6	Incidence	1	Global	1	Male	30	80 to 84	438	Prostate cancer	2	Percent	2012	0.0007190711081928301	0.0009374771086154045	0.0006028852363206515
6	Incidence	1	Global	1	Male	30	80 to 84	438	Prostate cancer	3	Rate	2012	437.78859179756313	565.9156433206167	369.48844177084806
6	Incidence	1	Global	1	Male	31	85 to 89	438	Prostate cancer	1	Number	2012	62252.44308665362	79779.19293198496	50916.08765360402
6	Incidence	1	Global	1	Male	31	85 to 89	438	Prostate cancer	2	Percent	2012	0.0008052344085758242	0.0010321503667458157	0.0006548517232707312
6	Incidence	1	Global	1	Male	31	85 to 89	438	Prostate cancer	3	Rate	2012	524.6214521047506	672.3250360706907	429.08632201220803
6	Incidence	1	Global	1	Male	32	90 to 94	438	Prostate cancer	1	Number	2012	19669.41451150663	24228.44229370052	14978.909953083154
6	Incidence	1	Global	1	Male	32	90 to 94	438	Prostate cancer	2	Percent	2012	0.0008310849145103989	0.0010112395304675346	0.0006209204190042112
6	Incidence	1	Global	1	Male	32	90 to 94	438	Prostate cancer	3	Rate	2012	580.545222440819	715.1054960259471	442.1043954077293
6	Incidence	1	Global	1	Male	235	95 plus	438	Prostate cancer	1	Number	2012	5528.767342100232	6440.86346072073	3932.778053834481
6	Incidence	1	Global	1	Male	235	95 plus	438	Prostate cancer	2	Percent	2012	0.0008615685665179371	0.0010440763434231618	0.0006074984149883452
6	Incidence	1	Global	1	Male	235	95 plus	438	Prostate cancer	3	Rate	2012	634.5334714830997	739.2142223020827	451.36269201810467
6	Incidence	1	Global	1	Male	9	20 to 24	438	Prostate cancer	1	Number	2010	752.7214859923416	932.057923848736	656.7500980419034
6	Incidence	1	Global	1	Male	9	20 to 24	438	Prostate cancer	2	Percent	2010	5.127601724966872e-07	6.488758163438983e-07	4.0722656201371616e-07
6	Incidence	1	Global	1	Male	9	20 to 24	438	Prostate cancer	3	Rate	2010	0.24146233979741089	0.2989909167034493	0.21067608443023825
6	Incidence	1	Global	1	Male	10	25 to 29	438	Prostate cancer	1	Number	2010	978.7326195567492	1188.8442601118338	863.9728468061907
6	Incidence	1	Global	1	Male	10	25 to 29	438	Prostate cancer	2	Percent	2010	7.374600166138274e-07	9.192232300999736e-07	5.998309768242632e-07
6	Incidence	1	Global	1	Male	10	25 to 29	438	Prostate cancer	3	Rate	2010	0.350943194954308	0.4262827197234802	0.3097938958540585
6	Incidence	1	Global	1	Male	11	30 to 34	438	Prostate cancer	1	Number	2010	1107.2935158776622	1309.166953620106	945.5748142802773
6	Incidence	1	Global	1	Male	11	30 to 34	438	Prostate cancer	2	Percent	2010	9.084176991979518e-07	1.122532329853851e-06	7.383390402063303e-07
6	Incidence	1	Global	1	Male	11	30 to 34	438	Prostate cancer	3	Rate	2010	0.43153860152501455	0.5102134783839939	0.3685129797480629
6	Incidence	1	Global	1	Male	12	35 to 39	438	Prostate cancer	1	Number	2010	1498.6548038429908	1803.8414998752548	1289.834548393354
6	Incidence	1	Global	1	Male	12	35 to 39	438	Prostate cancer	2	Percent	2010	1.27424835363205e-06	1.580117801696122e-06	1.0077703289117946e-06
6	Incidence	1	Global	1	Male	12	35 to 39	438	Prostate cancer	3	Rate	2010	0.5964762665442858	0.7179429449157931	0.5133641809392323
6	Incidence	1	Global	1	Male	13	40 to 44	438	Prostate cancer	1	Number	2010	3087.0357741485786	3733.6184212203602	2617.550827416355
6	Incidence	1	Global	1	Male	13	40 to 44	438	Prostate cancer	2	Percent	2010	2.879847988621049e-06	3.5577620359771233e-06	2.231649952597588e-06
6	Incidence	1	Global	1	Male	13	40 to 44	438	Prostate cancer	3	Rate	2010	1.3039144670091114	1.577020621040148	1.1056115450884907
6	Incidence	1	Global	1	Male	14	45 to 49	438	Prostate cancer	1	Number	2010	12148.573131291945	14416.35068100109	9968.776972979016
6	Incidence	1	Global	1	Male	14	45 to 49	438	Prostate cancer	2	Percent	2010	1.3232523586458559e-05	1.6411018099180882e-05	1.0216955022609333e-05
6	Incidence	1	Global	1	Male	14	45 to 49	438	Prostate cancer	3	Rate	2010	5.832782101020727	6.9215891698088505	4.7862167242743565
6	Incidence	1	Global	1	Male	15	50 to 54	438	Prostate cancer	1	Number	2010	38282.694877591995	45935.54863748094	30445.273963756135
6	Incidence	1	Global	1	Male	15	50 to 54	438	Prostate cancer	2	Percent	2010	5.0826785810647805e-05	6.321753516200537e-05	3.921719440275691e-05
6	Incidence	1	Global	1	Male	15	50 to 54	438	Prostate cancer	3	Rate	2010	22.263443484648846	26.713989030733114	17.705562224238346
6	Incidence	1	Global	1	Male	16	55 to 59	438	Prostate cancer	1	Number	2010	84875.07652358508	103735.56497586197	70348.91362767579
6	Incidence	1	Global	1	Male	16	55 to 59	438	Prostate cancer	2	Percent	2010	0.00013162531679198312	0.00016670598907877584	0.00010427753742649486
6	Incidence	1	Global	1	Male	16	55 to 59	438	Prostate cancer	3	Rate	2010	56.586089388548814	69.16034945623389	46.901517830346634
6	Incidence	1	Global	1	Male	17	60 to 64	438	Prostate cancer	1	Number	2010	152221.77679377067	191026.3935117703	128875.98440801611
6	Incidence	1	Global	1	Male	17	60 to 64	438	Prostate cancer	2	Percent	2010	0.0002905034279705865	0.00037413627642248116	0.00023812450085943795
6	Incidence	1	Global	1	Male	17	60 to 64	438	Prostate cancer	3	Rate	2010	129.87335319815836	162.9808743353191	109.95507078109192
6	Incidence	1	Global	1	Male	18	65 to 69	438	Prostate cancer	1	Number	2010	187201.6118284071	241175.28679817286	158928.32913826502
6	Incidence	1	Global	1	Male	18	65 to 69	438	Prostate cancer	2	Percent	2010	0.0004354969122464177	0.0005792082497071472	0.0003593263115208312
6	Incidence	1	Global	1	Male	18	65 to 69	438	Prostate cancer	3	Rate	2010	217.8822263651052	280.70168797475463	184.97521387193947
6	Incidence	1	Global	1	Male	19	70 to 74	438	Prostate cancer	1	Number	2010	204107.70216996106	266774.010272109	176248.69681250578
6	Incidence	1	Global	1	Male	19	70 to 74	438	Prostate cancer	2	Percent	2010	0.0005584127883179305	0.0007289074029824369	0.0004601604090104605
6	Incidence	1	Global	1	Male	19	70 to 74	438	Prostate cancer	3	Rate	2010	301.82462488255095	394.49253860956566	260.6280715324323
6	Incidence	1	Global	1	Male	20	75 to 79	438	Prostate cancer	1	Number	2010	181042.91626773842	237466.10137015476	159969.02197876695
6	Incidence	1	Global	1	Male	20	75 to 79	438	Prostate cancer	2	Percent	2010	0.0006878012167230149	0.0009093000690814295	0.0005809257431238455
6	Incidence	1	Global	1	Male	20	75 to 79	438	Prostate cancer	3	Rate	2010	391.72005622595617	513.8021221604223	346.1227623579785
6	Incidence	1	Global	1	Male	22	All Ages	438	Prostate cancer	1	Number	2010	1066153.0616315985	1360643.943862093	926849.1885387884
6	Incidence	1	Global	1	Male	22	All Ages	438	Prostate cancer	2	Percent	2010	6.040952933631213e-05	7.692038477437198e-05	5.161920812759684e-05
6	Incidence	1	Global	1	Male	22	All Ages	438	Prostate cancer	3	Rate	2010	30.3598646038454	38.74581183163115	26.39303575150716
6	Incidence	1	Global	1	Male	27	Age-standardized	438	Prostate cancer	2	Percent	2010	7.682362199297937e-05	9.838636618209013e-05	6.576948825839789e-05
6	Incidence	1	Global	1	Male	27	Age-standardized	438	Prostate cancer	3	Rate	2010	38.88510532279485	49.33975999839115	33.349921975838456
6	Incidence	1	Global	1	Male	30	80 to 84	438	Prostate cancer	1	Number	2010	118636.09318715191	152229.64701936176	98402.51685146168
6	Incidence	1	Global	1	Male	30	80 to 84	438	Prostate cancer	2	Percent	2010	0.0007414187055103502	0.0009507832763929054	0.0006175239518940224
6	Incidence	1	Global	1	Male	30	80 to 84	438	Prostate cancer	3	Rate	2010	450.5285199945589	578.1022935636814	373.6901569313467
6	Incidence	1	Global	1	Male	31	85 to 89	438	Prostate cancer	1	Number	2010	57844.96746815598	73566.75547532302	47022.491599488756
6	Incidence	1	Global	1	Male	31	85 to 89	438	Prostate cancer	2	Percent	2010	0.0008346486178616279	0.0010522222059610616	0.0006689371096426769
6	Incidence	1	Global	1	Male	31	85 to 89	438	Prostate cancer	3	Rate	2010	542.5903568917563	690.0619683241837	441.0746797109327
6	Incidence	1	Global	1	Male	32	90 to 94	438	Prostate cancer	1	Number	2010	17215.313504967617	21110.757748524728	13128.192805383127
6	Incidence	1	Global	1	Male	32	90 to 94	438	Prostate cancer	2	Percent	2010	0.0008278721880684273	0.001005935496056755	0.0006153129253986253
6	Incidence	1	Global	1	Male	32	90 to 94	438	Prostate cancer	3	Rate	2010	578.0808331400207	708.8877251037478	440.83755038029324
6	Incidence	1	Global	1	Male	235	95 plus	438	Prostate cancer	1	Number	2010	5151.897679558288	5913.627169392585	3623.551330454363
6	Incidence	1	Global	1	Male	235	95 plus	438	Prostate cancer	2	Percent	2010	0.0008681942995764436	0.0010513514660723522	0.0006070294315759562
6	Incidence	1	Global	1	Male	235	95 plus	438	Prostate cancer	3	Rate	2010	638.7085813719084	733.1443004219274	449.2312296856851
6	Incidence	1	Global	1	Male	9	20 to 24	438	Prostate cancer	1	Number	2013	764.1375291015692	952.9565896323139	674.3846033826101
6	Incidence	1	Global	1	Male	9	20 to 24	438	Prostate cancer	2	Percent	2013	5.18767171857007e-07	6.591689044906468e-07	4.096153459117532e-07
6	Incidence	1	Global	1	Male	9	20 to 24	438	Prostate cancer	3	Rate	2013	0.24565239594801902	0.30635332065533843	0.21679892336419007
6	Incidence	1	Global	1	Male	10	25 to 29	438	Prostate cancer	1	Number	2013	1078.3209162201397	1356.9311261619298	963.8508401168316
6	Incidence	1	Global	1	Male	10	25 to 29	438	Prostate cancer	2	Percent	2013	7.616959498860565e-07	9.693228579077127e-07	6.243389043497205e-07
6	Incidence	1	Global	1	Male	10	25 to 29	438	Prostate cancer	3	Rate	2013	0.36170959972241234	0.4551659966082989	0.3233120088153759
6	Incidence	1	Global	1	Male	11	30 to 34	438	Prostate cancer	1	Number	2013	1196.107909438908	1427.0958254769985	1032.2840136254238
6	Incidence	1	Global	1	Male	11	30 to 34	438	Prostate cancer	2	Percent	2013	9.326252980830382e-07	1.1599747871592755e-06	7.609782432497747e-07
6	Incidence	1	Global	1	Male	11	30 to 34	438	Prostate cancer	3	Rate	2013	0.445513136657906	0.5315489785682539	0.38449381130487753
6	Incidence	1	Global	1	Male	12	35 to 39	438	Prostate cancer	1	Number	2013	1557.8162555245608	1871.8820781778884	1355.4506340872178
6	Incidence	1	Global	1	Male	12	35 to 39	438	Prostate cancer	2	Percent	2013	1.3046610064346623e-06	1.6158527103680818e-06	1.0406023007331177e-06
6	Incidence	1	Global	1	Male	12	35 to 39	438	Prostate cancer	3	Rate	2013	0.6176568079059246	0.7421804112541783	0.5374210911943927
6	Incidence	1	Global	1	Male	13	40 to 44	438	Prostate cancer	1	Number	2013	3239.3175340086846	3985.205806633899	2774.3465970621032
6	Incidence	1	Global	1	Male	13	40 to 44	438	Prostate cancer	2	Percent	2013	2.905932393920012e-06	3.6048123544029123e-06	2.2632574456197174e-06
6	Incidence	1	Global	1	Male	13	40 to 44	438	Prostate cancer	3	Rate	2013	1.326773102044747	1.632277112337028	1.136328378458222
6	Incidence	1	Global	1	Male	14	45 to 49	438	Prostate cancer	1	Number	2013	12428.419128161286	15221.51881808506	10747.703417445266
6	Incidence	1	Global	1	Male	14	45 to 49	438	Prostate cancer	2	Percent	2013	1.2608221039313028e-05	1.5914152498481813e-05	9.905344873507774e-06
6	Incidence	1	Global	1	Male	14	45 to 49	438	Prostate cancer	3	Rate	2013	5.5617232810819495	6.811636678082913	4.809602226845149
6	Incidence	1	Global	1	Male	15	50 to 54	438	Prostate cancer	1	Number	2013	40212.90657613111	49849.94401700027	33141.48340162941
6	Incidence	1	Global	1	Male	15	50 to 54	438	Prostate cancer	2	Percent	2013	4.938640528589214e-05	6.309312942593225e-05	3.910791223703924e-05
6	Incidence	1	Global	1	Male	15	50 to 54	438	Prostate cancer	3	Rate	2013	21.7320210826427	26.9401077063412	17.910454063565904
6	Incidence	1	Global	1	Male	16	55 to 59	438	Prostate cancer	1	Number	2013	90635.84310193312	112701.58674913242	77833.38333067279
6	Incidence	1	Global	1	Male	16	55 to 59	438	Prostate cancer	2	Percent	2013	0.00013121302480694313	0.00016974008242735578	0.00010478415243484799
6	Incidence	1	Global	1	Male	16	55 to 59	438	Prostate cancer	3	Rate	2013	56.88040544747134	70.72822108196718	48.84595596709024
6	Incidence	1	Global	1	Male	17	60 to 64	438	Prostate cancer	1	Number	2013	165945.8498199002	211168.54036511004	144132.34245123438
6	Incidence	1	Global	1	Male	17	60 to 64	438	Prostate cancer	2	Percent	2013	0.0002811735063907378	0.00037283625869492776	0.0002322349691921322
6	Incidence	1	Global	1	Male	17	60 to 64	438	Prostate cancer	3	Rate	2013	125.82482579561729	160.113945806968	109.28520900114745
6	Incidence	1	Global	1	Male	18	65 to 69	438	Prostate cancer	1	Number	2013	208358.21644273316	277959.7729565888	184792.6397533754
6	Incidence	1	Global	1	Male	18	65 to 69	438	Prostate cancer	2	Percent	2013	0.00043214503959061555	0.0005998866265530483	0.0003647148304324555
6	Incidence	1	Global	1	Male	18	65 to 69	438	Prostate cancer	3	Rate	2013	216.03089536279822	288.1954916481829	191.59752902448602
6	Incidence	1	Global	1	Male	19	70 to 74	438	Prostate cancer	1	Number	2013	213369.78163399413	286418.04364519555	185489.82994609163
6	Incidence	1	Global	1	Male	19	70 to 74	438	Prostate cancer	2	Percent	2013	0.000554133073899649	0.0007515320619289293	0.0004578443828039419
6	Incidence	1	Global	1	Male	19	70 to 74	438	Prostate cancer	3	Rate	2013	300.53138987153704	403.4198848674421	261.2624710670491
6	Incidence	1	Global	1	Male	20	75 to 79	438	Prostate cancer	1	Number	2013	191171.6043698309	258179.11433948265	169248.80663927633
6	Incidence	1	Global	1	Male	20	75 to 79	438	Prostate cancer	2	Percent	2013	0.0006681171370746611	0.000916935326146026	0.0005677588717417825
6	Incidence	1	Global	1	Male	20	75 to 79	438	Prostate cancer	3	Rate	2013	380.4339902785372	513.7798105451707	336.80733638191725
6	Incidence	1	Global	1	Male	22	All Ages	438	Prostate cancer	1	Number	2013	1148950.5639599052	1506733.2309184698	1012780.0295201921
6	Incidence	1	Global	1	Male	22	All Ages	438	Prostate cancer	2	Percent	2013	6.27200709361567e-05	8.138532956313634e-05	5.4958037706949174e-05
6	Incidence	1	Global	1	Male	22	All Ages	438	Prostate cancer	3	Rate	2013	31.591295705374822	41.42881037718979	27.84718020138172
6	Incidence	1	Global	1	Male	27	Age-standardized	438	Prostate cancer	2	Percent	2013	7.509393102454353e-05	9.798899915107757e-05	6.553945624689746e-05
6	Incidence	1	Global	1	Male	27	Age-standardized	438	Prostate cancer	3	Rate	2013	38.12768366908261	49.70549557151017	33.400075775300614
6	Incidence	1	Global	1	Male	30	80 to 84	438	Prostate cancer	1	Number	2013	127169.77502430695	165502.28462628322	107790.99435379726
6	Incidence	1	Global	1	Male	30	80 to 84	438	Prostate cancer	2	Percent	2013	0.0007138408634833973	0.0009349098759857654	0.0005975430417296446
6	Incidence	1	Global	1	Male	30	80 to 84	438	Prostate cancer	3	Rate	2013	434.71087092659	565.7448263668032	368.46740528263126
6	Incidence	1	Global	1	Male	31	85 to 89	438	Prostate cancer	1	Number	2013	65214.68441321047	83982.14395097642	53433.391065243195
6	Incidence	1	Global	1	Male	31	85 to 89	438	Prostate cancer	2	Percent	2013	0.0007959866810715628	0.0010232658785037988	0.0006508983813307809
6	Incidence	1	Global	1	Male	31	85 to 89	438	Prostate cancer	3	Rate	2013	519.3075343711863	668.7536786968343	425.49255304778967
6	Incidence	1	Global	1	Male	32	90 to 94	438	Prostate cancer	1	Number	2013	20897.57921821751	25737.118928853295	15915.902211759745
6	Incidence	1	Global	1	Male	32	90 to 94	438	Prostate cancer	2	Percent	2013	0.0008298584308105097	0.0010087221015031083	0.0006232347621517958
6	Incidence	1	Global	1	Male	32	90 to 94	438	Prostate cancer	3	Rate	2013	579.8220189019527	714.0993749667552	441.60093648663945
6	Incidence	1	Global	1	Male	235	95 plus	438	Prostate cancer	1	Number	2013	5710.204087192294	6736.980586044044	4072.670104548528
6	Incidence	1	Global	1	Male	235	95 plus	438	Prostate cancer	2	Percent	2013	0.0008598464296303137	0.0010435751870228659	0.0006088257076453939
6	Incidence	1	Global	1	Male	235	95 plus	438	Prostate cancer	3	Rate	2013	633.9092255682189	747.8951856635258	452.1209947223825
6	Incidence	1	Global	1	Male	9	20 to 24	438	Prostate cancer	1	Number	2016	770.5633160118629	959.7081897772557	686.767537188893
6	Incidence	1	Global	1	Male	9	20 to 24	438	Prostate cancer	2	Percent	2016	5.288308994818263e-07	6.778593482084526e-07	4.174594733943513e-07
6	Incidence	1	Global	1	Male	9	20 to 24	438	Prostate cancer	3	Rate	2016	0.2526866567339654	0.3147119112419405	0.22520796061748805
6	Incidence	1	Global	1	Male	10	25 to 29	438	Prostate cancer	1	Number	2016	1157.854589791901	1469.0008775918702	1048.889188526037
6	Incidence	1	Global	1	Male	10	25 to 29	438	Prostate cancer	2	Percent	2016	7.879986016733188e-07	1.0300797546093935e-06	6.393001059154395e-07
6	Incidence	1	Global	1	Male	10	25 to 29	438	Prostate cancer	3	Rate	2016	0.37477917284018375	0.47549229295220447	0.3395088001054184
6	Incidence	1	Global	1	Male	11	30 to 34	438	Prostate cancer	1	Number	2016	1323.9074501376967	1580.5899612240262	1154.8664153089355
6	Incidence	1	Global	1	Male	11	30 to 34	438	Prostate cancer	2	Percent	2016	9.698259874778004e-07	1.220549808453928e-06	7.920392497367535e-07
6	Incidence	1	Global	1	Male	11	30 to 34	438	Prostate cancer	3	Rate	2016	0.46435534473022344	0.5543857285831997	0.4050648648758355
6	Incidence	1	Global	1	Male	12	35 to 39	438	Prostate cancer	1	Number	2016	1701.9193841349422	2036.1348957067553	1471.8974498177051
6	Incidence	1	Global	1	Male	12	35 to 39	438	Prostate cancer	2	Percent	2016	1.3727562126756165e-06	1.7151572234981812e-06	1.1049408006478576e-06
6	Incidence	1	Global	1	Male	12	35 to 39	438	Prostate cancer	3	Rate	2016	0.6567058114998277	0.7856668367919606	0.5679491157087748
6	Incidence	1	Global	1	Male	13	40 to 44	438	Prostate cancer	1	Number	2016	3378.230728290113	4162.193533871831	2898.567953663239
6	Incidence	1	Global	1	Male	13	40 to 44	438	Prostate cancer	2	Percent	2016	2.9656805564414245e-06	3.6696246306851914e-06	2.346154860535657e-06
6	Incidence	1	Global	1	Male	13	40 to 44	438	Prostate cancer	3	Rate	2016	1.3718812780098422	1.6902443449925386	1.1770928123321502
6	Incidence	1	Global	1	Male	14	45 to 49	438	Prostate cancer	1	Number	2016	12711.314375004571	15930.96579823288	11095.583313438043
6	Incidence	1	Global	1	Male	14	45 to 49	438	Prostate cancer	2	Percent	2016	1.226604838915971e-05	1.5850323070691932e-05	9.757935783599859e-06
6	Incidence	1	Global	1	Male	14	45 to 49	438	Prostate cancer	3	Rate	2016	5.4668674516340205	6.8515714288926794	4.771975696896112
6	Incidence	1	Global	1	Male	15	50 to 54	438	Prostate cancer	1	Number	2016	42088.36544758993	52942.51849657438	35368.52262269077
6	Incidence	1	Global	1	Male	15	50 to 54	438	Prostate cancer	2	Percent	2016	4.671066921276757e-05	6.0572397320746686e-05	3.760560367592623e-05
6	Incidence	1	Global	1	Male	15	50 to 54	438	Prostate cancer	3	Rate	2016	20.511377418979176	25.801048979836434	17.236523883757876
6	Incidence	1	Global	1	Male	16	55 to 59	438	Prostate cancer	1	Number	2016	96840.03559008443	123014.60365974205	83676.27771546876
6	Incidence	1	Global	1	Male	16	55 to 59	438	Prostate cancer	2	Percent	2016	0.00013223116653687174	0.0001727764453346491	0.00010629873880711914
6	Incidence	1	Global	1	Male	16	55 to 59	438	Prostate cancer	3	Rate	2016	58.410207239098824	74.19770603571367	50.4703317442539
6	Incidence	1	Global	1	Male	17	60 to 64	438	Prostate cancer	1	Number	2016	181587.87226365827	232942.27880920988	157952.44355693317
6	Incidence	1	Global	1	Male	17	60 to 64	438	Prostate cancer	2	Percent	2016	0.00027748974516878276	0.0003649174609411893	0.00022910756386438957
6	Incidence	1	Global	1	Male	17	60 to 64	438	Prostate cancer	3	Rate	2016	125.1137188590986	160.49681301963236	108.82895079907166
6	Incidence	1	Global	1	Male	18	65 to 69	438	Prostate cancer	1	Number	2016	243248.05108847885	325395.85324512457	216669.96553843305
6	Incidence	1	Global	1	Male	18	65 to 69	438	Prostate cancer	2	Percent	2016	0.0004340889740539879	0.0006025628529293587	0.0003667798331830278
6	Incidence	1	Global	1	Male	18	65 to 69	438	Prostate cancer	3	Rate	2016	217.6689291327105	291.17835313849145	193.88570293957767
6	Incidence	1	Global	1	Male	19	70 to 74	438	Prostate cancer	1	Number	2016	226715.2251856348	307866.38827467314	201011.37226352465
6	Incidence	1	Global	1	Male	19	70 to 74	438	Prostate cancer	2	Percent	2016	0.0005485399468724178	0.0007425356507646399	0.00046077618695538605
6	Incidence	1	Global	1	Male	19	70 to 74	438	Prostate cancer	3	Rate	2016	300.5858484453773	408.1784955182628	266.5069089626785
6	Incidence	1	Global	1	Male	20	75 to 79	438	Prostate cancer	1	Number	2016	206937.4759197821	283450.4724398332	184089.15076609614
6	Incidence	1	Global	1	Male	20	75 to 79	438	Prostate cancer	2	Percent	2016	0.0006669563560872633	0.0009251042136047735	0.000564342328998086
6	Incidence	1	Global	1	Male	20	75 to 79	438	Prostate cancer	3	Rate	2016	383.69544664198645	525.5628790303957	341.3309677775431
6	Incidence	1	Global	1	Male	22	All Ages	438	Prostate cancer	1	Number	2016	1262841.9574325369	1667377.6235867462	1115046.6793187063
6	Incidence	1	Global	1	Male	22	All Ages	438	Prostate cancer	2	Percent	2016	6.637648165927482e-05	8.673723951149863e-05	5.867354736377341e-05
6	Incidence	1	Global	1	Male	22	All Ages	438	Prostate cancer	3	Rate	2016	33.57576048670804	44.33133647559834	29.64625938816581
6	Incidence	1	Global	1	Male	27	Age-standardized	438	Prostate cancer	2	Percent	2016	7.469499671319176e-05	9.792591077375623e-05	6.570545449554466e-05
6	Incidence	1	Global	1	Male	27	Age-standardized	438	Prostate cancer	3	Rate	2016	38.115468831025666	49.87819260007366	33.49385431411853
6	Incidence	1	Global	1	Male	30	80 to 84	438	Prostate cancer	1	Number	2016	138533.74624496436	181677.9277250415	118565.5659028686
6	Incidence	1	Global	1	Male	30	80 to 84	438	Prostate cancer	2	Percent	2016	0.0007072509944129362	0.0009359294169543851	0.0005928395672994064
6	Incidence	1	Global	1	Male	30	80 to 84	438	Prostate cancer	3	Rate	2016	432.00477366497233	566.5459440329736	369.73583585732246
6	Incidence	1	Global	1	Male	31	85 to 89	438	Prostate cancer	1	Number	2016	74222.33616079236	95759.06635079219	61101.67186489792
6	Incidence	1	Global	1	Male	31	85 to 89	438	Prostate cancer	2	Percent	2016	0.0007795113327820713	0.0010098108352229024	0.0006388781926683681
6	Incidence	1	Global	1	Male	31	85 to 89	438	Prostate cancer	3	Rate	2016	509.4498255914339	657.2743755400658	419.39175839847303
6	Incidence	1	Global	1	Male	32	90 to 94	438	Prostate cancer	1	Number	2016	24614.79225249277	29974.55224568701	18863.899239976425
6	Incidence	1	Global	1	Male	32	90 to 94	438	Prostate cancer	2	Percent	2016	0.0008131802925246334	0.0009887434975063075	0.0006125610849769261
6	Incidence	1	Global	1	Male	32	90 to 94	438	Prostate cancer	3	Rate	2016	565.993528071143	689.236066015186	433.7572616698219
6	Incidence	1	Global	1	Male	235	95 plus	438	Prostate cancer	1	Number	2016	7010.26743568777	8327.240648962112	4931.421834036232
6	Incidence	1	Global	1	Male	235	95 plus	438	Prostate cancer	2	Percent	2016	0.0009102712571996361	0.0011129466541369116	0.0006338423634025133
6	Incidence	1	Global	1	Male	235	95 plus	438	Prostate cancer	3	Rate	2016	666.8630441032227	792.1422540711043	469.10948921306885
6	Incidence	1	Global	1	Male	9	20 to 24	438	Prostate cancer	1	Number	2015	770.4812847907139	966.9742511561063	687.4572576134713
6	Incidence	1	Global	1	Male	9	20 to 24	438	Prostate cancer	2	Percent	2015	5.272018199997672e-07	6.729578055947235e-07	4.1833482738036417e-07
6	Incidence	1	Global	1	Male	9	20 to 24	438	Prostate cancer	3	Rate	2015	0.2513890927150628	0.31549991476170725	0.22430039467964333
6	Incidence	1	Global	1	Male	10	25 to 29	438	Prostate cancer	1	Number	2015	1141.061854966226	1428.6500412949713	1027.532517646322
6	Incidence	1	Global	1	Male	10	25 to 29	438	Prostate cancer	2	Percent	2015	7.813783421944138e-07	9.988819004565225e-07	6.424473180603527e-07
6	Incidence	1	Global	1	Male	10	25 to 29	438	Prostate cancer	3	Rate	2015	0.3712752139915112	0.46484977785579523	0.3343353856865773
6	Incidence	1	Global	1	Male	11	30 to 34	438	Prostate cancer	1	Number	2015	1282.5048397889566	1528.874208211379	1111.8212301236424
6	Incidence	1	Global	1	Male	11	30 to 34	438	Prostate cancer	2	Percent	2015	9.605575346297195e-07	1.2040315103508387e-06	7.854122271674824e-07
6	Incidence	1	Global	1	Male	11	30 to 34	438	Prostate cancer	3	Rate	2015	0.4598614032892585	0.5482008465219772	0.3986602274152684
6	Incidence	1	Global	1	Male	12	35 to 39	438	Prostate cancer	1	Number	2015	1656.4086340125757	1971.2409315229534	1438.3815948846518
6	Incidence	1	Global	1	Male	12	35 to 39	438	Prostate cancer	2	Percent	2015	1.3568667301442494e-06	1.6953316593558248e-06	1.0849319120699447e-06
6	Incidence	1	Global	1	Male	12	35 to 39	438	Prostate cancer	3	Rate	2015	0.6470894271797377	0.7700812100468419	0.5619154013011023
6	Incidence	1	Global	1	Male	13	40 to 44	438	Prostate cancer	1	Number	2015	3332.7763223609904	4128.886898085129	2851.3301142292235
6	Incidence	1	Global	1	Male	13	40 to 44	438	Prostate cancer	2	Percent	2015	2.9433884575955586e-06	3.6472836875019755e-06	2.319897142036204e-06
6	Incidence	1	Global	1	Male	13	40 to 44	438	Prostate cancer	3	Rate	2015	1.354561020264597	1.678129195680697	1.1588838418971341
6	Incidence	1	Global	1	Male	14	45 to 49	438	Prostate cancer	1	Number	2015	12514.955647432365	15636.178159386396	10885.801491211112
6	Incidence	1	Global	1	Male	14	45 to 49	438	Prostate cancer	2	Percent	2015	1.2294933396619767e-05	1.5730560222155616e-05	9.773206033020207e-06
6	Incidence	1	Global	1	Male	14	45 to 49	438	Prostate cancer	3	Rate	2015	5.455479334644198	6.816072643361596	4.745303679004682
6	Incidence	1	Global	1	Male	15	50 to 54	438	Prostate cancer	1	Number	2015	41527.97781860349	52121.21930140898	35166.25448259391
6	Incidence	1	Global	1	Male	15	50 to 54	438	Prostate cancer	2	Percent	2015	4.754812877726676e-05	6.143004174248296e-05	3.808602870469799e-05
6	Incidence	1	Global	1	Male	15	50 to 54	438	Prostate cancer	3	Rate	2015	20.85111995450704	26.169966680679398	17.65691057171598
6	Incidence	1	Global	1	Male	16	55 to 59	438	Prostate cancer	1	Number	2015	94445.47512880454	118565.10903055272	81676.33066987024
6	Incidence	1	Global	1	Male	16	55 to 59	438	Prostate cancer	2	Percent	2015	0.00013206460548550918	0.0001736885192948388	0.00010599190376321808
6	Incidence	1	Global	1	Male	16	55 to 59	438	Prostate cancer	3	Rate	2015	57.92819658064037	72.72199048350377	50.09623311838928
6	Incidence	1	Global	1	Male	17	60 to 64	438	Prostate cancer	1	Number	2015	176208.81745635025	226197.73761029894	154320.32852685638
6	Incidence	1	Global	1	Male	17	60 to 64	438	Prostate cancer	2	Percent	2015	0.00027757514076754406	0.0003691701223191497	0.00022962907752070588
6	Incidence	1	Global	1	Male	17	60 to 64	438	Prostate cancer	3	Rate	2015	124.44079232496875	159.74357070589696	108.98287742319457
6	Incidence	1	Global	1	Male	18	65 to 69	438	Prostate cancer	1	Number	2015	230846.31425988497	312121.7100127874	206836.8876626813
6	Incidence	1	Global	1	Male	18	65 to 69	438	Prostate cancer	2	Percent	2015	0.00043579564703963617	0.00060484799103162	0.0003692813557100855
6	Incidence	1	Global	1	Male	18	65 to 69	438	Prostate cancer	3	Rate	2015	217.37939191506626	293.913410502568	194.7706074921369
6	Incidence	1	Global	1	Male	19	70 to 74	438	Prostate cancer	1	Number	2015	221348.86192048615	302092.73263874836	195373.5043865181
6	Incidence	1	Global	1	Male	19	70 to 74	438	Prostate cancer	2	Percent	2015	0.0005531535096755082	0.0007546886432857436	0.00045979589244281825
6	Incidence	1	Global	1	Male	19	70 to 74	438	Prostate cancer	3	Rate	2015	301.2020120223334	411.074798843113	265.8558625804575
6	Incidence	1	Global	1	Male	20	75 to 79	438	Prostate cancer	1	Number	2015	201794.99935720523	274787.9239856335	179847.74920612708
6	Incidence	1	Global	1	Male	20	75 to 79	438	Prostate cancer	2	Percent	2015	0.0006697576325762226	0.0009303888262583475	0.0005675400131474682
6	Incidence	1	Global	1	Male	20	75 to 79	438	Prostate cancer	3	Rate	2015	382.56209517584836	520.9417689428594	340.95459237404447
6	Incidence	1	Global	1	Male	22	All Ages	438	Prostate cancer	1	Number	2015	1222372.4349038491	1606948.509541497	1089808.741883817
6	Incidence	1	Global	1	Male	22	All Ages	438	Prostate cancer	2	Percent	2015	6.50969133660915e-05	8.50370584029297e-05	5.772812758625418e-05
6	Incidence	1	Global	1	Male	22	All Ages	438	Prostate cancer	3	Rate	2015	32.86547365604159	43.20542773946436	29.301282877279345
6	Incidence	1	Global	1	Male	27	Age-standardized	438	Prostate cancer	2	Percent	2015	7.484280150108006e-05	9.790771344499778e-05	6.585564254384776e-05
6	Incidence	1	Global	1	Male	27	Age-standardized	438	Prostate cancer	3	Rate	2015	38.111596156724154	49.69377268481093	33.653463324769895
6	Incidence	1	Global	1	Male	30	80 to 84	438	Prostate cancer	1	Number	2015	134358.59168702154	176368.0285928546	114399.03439283682
6	Incidence	1	Global	1	Male	30	80 to 84	438	Prostate cancer	2	Percent	2015	0.0007111173146277594	0.0009412634266291365	0.0005970269611867174
6	Incidence	1	Global	1	Male	30	80 to 84	438	Prostate cancer	3	Rate	2015	432.90213726449804	568.256153658002	368.59262863528244
6	Incidence	1	Global	1	Male	31	85 to 89	438	Prostate cancer	1	Number	2015	71161.60038937208	91796.40897241638	58739.23418469923
6	Incidence	1	Global	1	Male	31	85 to 89	438	Prostate cancer	2	Percent	2015	0.0007830669222732076	0.0010097798781972778	0.0006456232210341804
6	Incidence	1	Global	1	Male	31	85 to 89	438	Prostate cancer	3	Rate	2015	511.7699947338439	660.1685105358525	422.43256763324746
6	Incidence	1	Global	1	Male	32	90 to 94	438	Prostate cancer	1	Number	2015	23396.463584237055	28649.58452665969	17879.86602574219
6	Incidence	1	Global	1	Male	32	90 to 94	438	Prostate cancer	2	Percent	2015	0.0008211054765355188	0.0010037329815542851	0.0006152769163257766
6	Incidence	1	Global	1	Male	32	90 to 94	438	Prostate cancer	3	Rate	2015	573.0226366504426	701.6812778263984	437.91096616542615
6	Incidence	1	Global	1	Male	235	95 plus	438	Prostate cancer	1	Number	2015	6585.144718531953	7819.814744475948	4661.285740852078
6	Incidence	1	Global	1	Male	235	95 plus	438	Prostate cancer	2	Percent	2015	0.0009041739234881121	0.0011027815271880588	0.0006350888800794823
6	Incidence	1	Global	1	Male	235	95 plus	438	Prostate cancer	3	Rate	2015	665.5483514133078	790.3341587766491	471.1074961739136
6	Incidence	1	Global	1	Male	9	20 to 24	438	Prostate cancer	1	Number	2017	780.5437976135697	985.3686545530638	689.9033873139371
6	Incidence	1	Global	1	Male	9	20 to 24	438	Prostate cancer	2	Percent	2017	5.360016281205372e-07	6.86494825280203e-07	4.2512415417040854e-07
6	Incidence	1	Global	1	Male	9	20 to 24	438	Prostate cancer	3	Rate	2017	0.256597505115434	0.32393203193761744	0.2268001981396637
6	Incidence	1	Global	1	Male	10	25 to 29	438	Prostate cancer	1	Number	2017	1177.8737735120724	1501.7792962477574	1062.8969520083647
6	Incidence	1	Global	1	Male	10	25 to 29	438	Prostate cancer	2	Percent	2017	8.008057776328717e-07	1.0334813126933777e-06	6.544552743991393e-07
6	Incidence	1	Global	1	Male	10	25 to 29	438	Prostate cancer	3	Rate	2017	0.38166053052283777	0.486614012319087	0.34440516778384817
6	Incidence	1	Global	1	Male	11	30 to 34	438	Prostate cancer	1	Number	2017	1384.3118107683506	1664.9170699650126	1198.9814729900354
6	Incidence	1	Global	1	Male	11	30 to 34	438	Prostate cancer	2	Percent	2017	9.914167017424956e-07	1.2602721023529703e-06	8.043733653725853e-07
6	Incidence	1	Global	1	Male	11	30 to 34	438	Prostate cancer	3	Rate	2017	0.4746948892538617	0.5709173453524471	0.4111431926760307
6	Incidence	1	Global	1	Male	12	35 to 39	438	Prostate cancer	1	Number	2017	1769.6238690418265	2111.4861899581324	1508.9787487247518
6	Incidence	1	Global	1	Male	12	35 to 39	438	Prostate cancer	2	Percent	2017	1.4014941498047142e-06	1.74105959185508e-06	1.121161545250443e-06
6	Incidence	1	Global	1	Male	12	35 to 39	438	Prostate cancer	3	Rate	2017	0.6726272525294202	0.8025678109068178	0.5735570409262051
6	Incidence	1	Global	1	Male	13	40 to 44	438	Prostate cancer	1	Number	2017	3469.103297042633	4229.561723981923	2967.3655051726005
6	Incidence	1	Global	1	Male	13	40 to 44	438	Prostate cancer	2	Percent	2017	3.024225598025781e-06	3.7330701267905877e-06	2.3588423517851095e-06
6	Incidence	1	Global	1	Male	13	40 to 44	438	Prostate cancer	3	Rate	2017	1.4073807329147887	1.715891159562915	1.2038306968420474
6	Incidence	1	Global	1	Male	14	45 to 49	438	Prostate cancer	1	Number	2017	12934.958971484219	16122.30608793936	11191.277983930438
6	Incidence	1	Global	1	Male	14	45 to 49	438	Prostate cancer	2	Percent	2017	1.2275063108780683e-05	1.5557973298855957e-05	9.691495160182767e-06
6	Incidence	1	Global	1	Male	14	45 to 49	438	Prostate cancer	3	Rate	2017	5.501397375767336	6.857015364257474	4.759788374126797
6	Incidence	1	Global	1	Male	15	50 to 54	438	Prostate cancer	1	Number	2017	42593.02555573372	53675.79694757629	35936.470933522876
6	Incidence	1	Global	1	Male	15	50 to 54	438	Prostate cancer	2	Percent	2017	4.5924665792958874e-05	5.995250356362704e-05	3.6736145898267136e-05
6	Incidence	1	Global	1	Male	15	50 to 54	438	Prostate cancer	3	Rate	2017	20.243839378557276	25.511317821293265	17.080076747741078
6	Incidence	1	Global	1	Male	16	55 to 59	438	Prostate cancer	1	Number	2017	98892.82999882752	125025.21892930326	85905.90480762791
6	Incidence	1	Global	1	Male	16	55 to 59	438	Prostate cancer	2	Percent	2017	0.0001309837165375914	0.00017261912999030183	0.00010486832217034829
6	Incidence	1	Global	1	Male	16	55 to 59	438	Prostate cancer	3	Rate	2017	58.19966968526044	73.57890803710531	50.55670147043669
6	Incidence	1	Global	1	Male	17	60 to 64	438	Prostate cancer	1	Number	2017	186568.1617875903	239523.83484392872	162181.8844971192
6	Incidence	1	Global	1	Male	17	60 to 64	438	Prostate cancer	2	Percent	2017	0.00027681785053323597	0.00036524428455524127	0.00022805589284654782
6	Incidence	1	Global	1	Male	17	60 to 64	438	Prostate cancer	3	Rate	2017	125.8832527918074	161.61406727933462	109.42908462402265
6	Incidence	1	Global	1	Male	18	65 to 69	438	Prostate cancer	1	Number	2017	249768.2438994064	333425.3980881215	222118.00203570176
6	Incidence	1	Global	1	Male	18	65 to 69	438	Prostate cancer	2	Percent	2017	0.000427472378584251	0.000595207963095025	0.000359462264097387
6	Incidence	1	Global	1	Male	18	65 to 69	438	Prostate cancer	3	Rate	2017	215.9663953957445	288.3019884124424	192.05813959069582
6	Incidence	1	Global	1	Male	19	70 to 74	438	Prostate cancer	1	Number	2017	241468.5922453706	330171.87227410945	211016.7795920393
6	Incidence	1	Global	1	Male	19	70 to 74	438	Prostate cancer	2	Percent	2017	0.000552325585439446	0.0007552394219462666	0.00045931552829709185
6	Incidence	1	Global	1	Male	19	70 to 74	438	Prostate cancer	3	Rate	2017	304.511235609372	416.3731765474621	266.1090607700527
6	Incidence	1	Global	1	Male	20	75 to 79	438	Prostate cancer	1	Number	2017	212184.05921259738	291429.70543458004	187164.9545529424
6	Incidence	1	Global	1	Male	20	75 to 79	438	Prostate cancer	2	Percent	2017	0.0006654451900054123	0.0009187088123890621	0.000558735237173435
6	Incidence	1	Global	1	Male	20	75 to 79	438	Prostate cancer	3	Rate	2017	386.1007446959207	530.3000928173581	340.5747283845858
6	Incidence	1	Global	1	Male	22	All Ages	438	Prostate cancer	1	Number	2017	1307224.9411271634	1740091.7112302475	1150968.654740729
6	Incidence	1	Global	1	Male	22	All Ages	438	Prostate cancer	2	Percent	2017	6.779453399737415e-05	8.999449132462087e-05	5.957793839939556e-05
6	Incidence	1	Global	1	Male	22	All Ages	438	Prostate cancer	3	Rate	2017	34.37894259877864	45.76298322874165	30.26953056771261
6	Incidence	1	Global	1	Male	27	Age-standardized	438	Prostate cancer	2	Percent	2017	7.461540726555878e-05	9.966195148890867e-05	6.530008372999317e-05
6	Incidence	1	Global	1	Male	27	Age-standardized	438	Prostate cancer	3	Rate	2017	38.17899170360731	50.4286744107365	33.38617307949638
6	Incidence	1	Global	1	Male	30	80 to 84	438	Prostate cancer	1	Number	2017	144139.27195710136	187311.40152593443	122231.3863624398
6	Incidence	1	Global	1	Male	30	80 to 84	438	Prostate cancer	2	Percent	2017	0.0007077801684714888	0.0009314563927537664	0.0005932694447718926
6	Incidence	1	Global	1	Male	30	80 to 84	438	Prostate cancer	3	Rate	2017	434.500495050083	564.6406811029664	368.4602895798205
6	Incidence	1	Global	1	Male	31	85 to 89	438	Prostate cancer	1	Number	2017	76919.52977795526	99473.38173558221	62441.57148574181
6	Incidence	1	Global	1	Male	31	85 to 89	438	Prostate cancer	2	Percent	2017	0.0007758757361102125	0.0009960349228074399	0.0006297731929144908
6	Incidence	1	Global	1	Male	31	85 to 89	438	Prostate cancer	3	Rate	2017	507.4088782433645	656.1880602654339	411.9032947132421
6	Incidence	1	Global	1	Male	32	90 to 94	438	Prostate cancer	1	Number	2017	25998.287756793983	31634.507990167825	19605.12842686628
6	Incidence	1	Global	1	Male	32	90 to 94	438	Prostate cancer	2	Percent	2017	0.0008037598058152853	0.0009708732812829822	0.0006028617786580915
6	Incidence	1	Global	1	Male	32	90 to 94	438	Prostate cancer	3	Rate	2017	558.591887561139	679.6901278884404	421.2302670194095
6	Incidence	1	Global	1	Male	235	95 plus	438	Prostate cancer	1	Number	2017	7176.523416324307	8625.746040001231	4953.522547003276
6	Incidence	1	Global	1	Male	235	95 plus	438	Prostate cancer	2	Percent	2017	0.0008779402713669557	0.0010711281798481411	0.0006106399009870759
6	Incidence	1	Global	1	Male	235	95 plus	438	Prostate cancer	3	Rate	2017	640.1347975183164	769.4032157967513	441.84655559201803
6	Incidence	1	Global	1	Male	9	20 to 24	438	Prostate cancer	1	Number	2019	810.3654054311861	1007.3019451182994	705.7652816430534
6	Incidence	1	Global	1	Male	9	20 to 24	438	Prostate cancer	2	Percent	2019	5.511136038969766e-07	7.083421120217343e-07	4.361474952149409e-07
6	Incidence	1	Global	1	Male	9	20 to 24	438	Prostate cancer	3	Rate	2019	0.26624508034111943	0.33094846535691774	0.23187877080345576
6	Incidence	1	Global	1	Male	10	25 to 29	438	Prostate cancer	1	Number	2019	1207.7118640956326	1518.3595969205446	1062.5869016072056
6	Incidence	1	Global	1	Male	10	25 to 29	438	Prostate cancer	2	Percent	2019	8.216240221767188e-07	1.059156065260467e-06	6.713300489115e-07
6	Incidence	1	Global	1	Male	10	25 to 29	438	Prostate cancer	3	Rate	2019	0.39626078479437743	0.49818701245131325	0.3486440202012916
6	Incidence	1	Global	1	Male	11	30 to 34	438	Prostate cancer	1	Number	2019	1509.20139877697	1810.7345737146265	1304.2421449496885
6	Incidence	1	Global	1	Male	11	30 to 34	438	Prostate cancer	2	Percent	2019	1.0324492480117282e-06	1.3042968652025846e-06	8.348087344565504e-07
6	Incidence	1	Global	1	Male	11	30 to 34	438	Prostate cancer	3	Rate	2019	0.497799382037936	0.5972579620985844	0.4301950252033482
6	Incidence	1	Global	1	Male	12	35 to 39	438	Prostate cancer	1	Number	2019	1944.4230879880045	2314.9976690132394	1650.0162949495416
6	Incidence	1	Global	1	Male	12	35 to 39	438	Prostate cancer	2	Percent	2019	1.4692711321558993e-06	1.8098583686372957e-06	1.1649483017204725e-06
6	Incidence	1	Global	1	Male	12	35 to 39	438	Prostate cancer	3	Rate	2019	0.713444450135682	0.8494150523297662	0.6054212046429134
6	Incidence	1	Global	1	Male	13	40 to 44	438	Prostate cancer	1	Number	2019	3693.1952268889368	4468.875703859584	3154.2627689119304
6	Incidence	1	Global	1	Male	13	40 to 44	438	Prostate cancer	2	Percent	2019	3.1388016740937863e-06	3.85724427765468e-06	2.463618208688586e-06
6	Incidence	1	Global	1	Male	13	40 to 44	438	Prostate cancer	3	Rate	2019	1.4847339711017222	1.7965721177812453	1.2680729826270192
6	Incidence	1	Global	1	Male	14	45 to 49	438	Prostate cancer	1	Number	2019	13416.340461199481	16816.882778279964	11322.641530772657
6	Incidence	1	Global	1	Male	14	45 to 49	438	Prostate cancer	2	Percent	2019	1.2361766479527608e-05	1.582148232382893e-05	9.726087829181073e-06
6	Incidence	1	Global	1	Male	14	45 to 49	438	Prostate cancer	3	Rate	2019	5.62831548491199	7.054883708614583	4.749983711434364
6	Incidence	1	Global	1	Male	15	50 to 54	438	Prostate cancer	1	Number	2019	43842.27286365595	54334.90840508125	36815.20841665458
6	Incidence	1	Global	1	Male	15	50 to 54	438	Prostate cancer	2	Percent	2019	4.5135178581296913e-05	5.897730948512666e-05	3.609819335910222e-05
6	Incidence	1	Global	1	Male	15	50 to 54	438	Prostate cancer	3	Rate	2019	20.1494032549303	24.971697605149867	16.919845433387945
6	Incidence	1	Global	1	Male	16	55 to 59	438	Prostate cancer	1	Number	2019	104392.20200345379	130971.17659790651	88303.24209275779
6	Incidence	1	Global	1	Male	16	55 to 59	438	Prostate cancer	2	Percent	2019	0.00012781467603103957	0.00016709661746536642	0.00010222323014823181
6	Incidence	1	Global	1	Male	16	55 to 59	438	Prostate cancer	3	Rate	2019	57.119164606236836	71.66209785019028	48.31594049710477
6	Incidence	1	Global	1	Male	17	60 to 64	438	Prostate cancer	1	Number	2019	196936.8169155954	247154.98066009456	167966.12284756778
6	Incidence	1	Global	1	Male	17	60 to 64	438	Prostate cancer	2	Percent	2019	0.0002793830756762423	0.0003585100320807807	0.00022772421687837616
6	Incidence	1	Global	1	Male	17	60 to 64	438	Prostate cancer	3	Rate	2019	129.4319639005004	162.43663848967677	110.39167530686238
6	Incidence	1	Global	1	Male	18	65 to 69	438	Prostate cancer	1	Number	2019	265982.06278020336	351698.9124823427	231750.82500002615
6	Incidence	1	Global	1	Male	18	65 to 69	438	Prostate cancer	2	Percent	2019	0.00042136379351949443	0.0005707770328269436	0.0003484246676499227
6	Incidence	1	Global	1	Male	18	65 to 69	438	Prostate cancer	3	Rate	2019	215.16670200461343	284.50751267377245	187.4752762681985
6	Incidence	1	Global	1	Male	19	70 to 74	438	Prostate cancer	1	Number	2019	273491.35571742663	373135.26370075997	238387.3162865228
6	Incidence	1	Global	1	Male	19	70 to 74	438	Prostate cancer	2	Percent	2019	0.0005593555840781172	0.0007614373870005287	0.00046628021864029057
6	Incidence	1	Global	1	Male	19	70 to 74	438	Prostate cancer	3	Rate	2019	310.42004403576186	423.5185594273794	270.5760151910873
6	Incidence	1	Global	1	Male	20	75 to 79	438	Prostate cancer	1	Number	2019	226791.41866051656	306084.91404771945	196892.04966263875
6	Incidence	1	Global	1	Male	20	75 to 79	438	Prostate cancer	2	Percent	2019	0.0006746043144566293	0.0009239503537191283	0.0005638576998051146
6	Incidence	1	Global	1	Male	20	75 to 79	438	Prostate cancer	3	Rate	2019	396.4537821117429	535.0666376103602	344.18673430202364
6	Incidence	1	Global	1	Male	22	All Ages	438	Prostate cancer	1	Number	2019	1410451.6467865224	1825766.1384973703	1227900.2124151166
6	Incidence	1	Global	1	Male	22	All Ages	438	Prostate cancer	2	Percent	2019	7.103011953319216e-05	9.370745749501355e-05	6.147697960188345e-05
6	Incidence	1	Global	1	Male	22	All Ages	438	Prostate cancer	3	Rate	2019	36.34271779753392	47.04401153125528	31.638965437068087
6	Incidence	1	Global	1	Male	27	Age-standardized	438	Prostate cancer	2	Percent	2019	7.479016429457253e-05	9.838991739520087e-05	6.470883992195073e-05
6	Incidence	1	Global	1	Male	27	Age-standardized	438	Prostate cancer	3	Rate	2019	38.629482653851525	49.82778171939749	33.63134920451009
6	Incidence	1	Global	1	Male	30	80 to 84	438	Prostate cancer	1	Number	2019	156515.35972415155	201705.32796225103	132209.44711236178
6	Incidence	1	Global	1	Male	30	80 to 84	438	Prostate cancer	2	Percent	2019	0.0007159283129004163	0.0009362540640374939	0.0005989426462308102
6	Incidence	1	Global	1	Male	30	80 to 84	438	Prostate cancer	3	Rate	2019	444.1695976924831	572.4126662796709	375.19267782113957
6	Incidence	1	Global	1	Male	31	85 to 89	438	Prostate cancer	1	Number	2019	82800.23637156474	105339.87305780109	66502.5806795875
6	Incidence	1	Global	1	Male	31	85 to 89	438	Prostate cancer	2	Percent	2019	0.000771078223313128	0.0009777805876737822	0.000623836799518697
6	Incidence	1	Global	1	Male	31	85 to 89	438	Prostate cancer	3	Rate	2019	508.4978722595601	646.9196666735522	408.4097130301576
6	Incidence	1	Global	1	Male	32	90 to 94	438	Prostate cancer	1	Number	2019	29171.583881791033	34760.61801737888	21906.34211965104
6	Incidence	1	Global	1	Male	32	90 to 94	438	Prostate cancer	2	Percent	2019	0.0007832168221135289	0.0009431344086821836	0.0005825780656574752
6	Incidence	1	Global	1	Male	32	90 to 94	438	Prostate cancer	3	Rate	2019	549.5897194112533	654.8865629012975	412.7132920739699
6	Incidence	1	Global	1	Male	235	95 plus	438	Prostate cancer	1	Number	2019	7947.100423783023	9569.789159621734	5460.858298709091
6	Incidence	1	Global	1	Male	235	95 plus	438	Prostate cancer	2	Percent	2019	0.0008487005740304272	0.0010475908625355009	0.0005933557927965097
6	Incidence	1	Global	1	Male	235	95 plus	438	Prostate cancer	3	Rate	2019	622.6469986927119	749.7829624158792	427.85253094345927
6	Incidence	1	Global	1	Male	9	20 to 24	438	Prostate cancer	1	Number	2014	769.873111960897	957.8859234395435	682.3732042925559
6	Incidence	1	Global	1	Male	9	20 to 24	438	Prostate cancer	2	Percent	2014	5.244758879399139e-07	6.695459633753925e-07	4.146984579344916e-07
6	Incidence	1	Global	1	Male	9	20 to 24	438	Prostate cancer	3	Rate	2014	0.24933721578508744	0.31022853698814995	0.22099880128466715
6	Incidence	1	Global	1	Male	10	25 to 29	438	Prostate cancer	1	Number	2014	1112.666132028655	1396.9704557896473	996.0720102766275
6	Incidence	1	Global	1	Male	10	25 to 29	438	Prostate cancer	2	Percent	2014	7.717373516745165e-07	9.936484785758888e-07	6.279319148305818e-07
6	Incidence	1	Global	1	Male	10	25 to 29	438	Prostate cancer	3	Rate	2014	0.36661765662253754	0.4602944406501708	0.3282005048262876
6	Incidence	1	Global	1	Male	11	30 to 34	438	Prostate cancer	1	Number	2014	1242.4683364616785	1479.556477846536	1071.9548901722026
6	Incidence	1	Global	1	Male	11	30 to 34	438	Prostate cancer	2	Percent	2014	9.494573779423206e-07	1.1803729344185184e-06	7.766636603866292e-07
6	Incidence	1	Global	1	Male	11	30 to 34	438	Prostate cancer	3	Rate	2014	0.45435688544435987	0.5410573882533007	0.39200200998483553
6	Incidence	1	Global	1	Male	12	35 to 39	438	Prostate cancer	1	Number	2014	1607.3527689410364	1915.424567490216	1389.620445873929
6	Incidence	1	Global	1	Male	12	35 to 39	438	Prostate cancer	2	Percent	2014	1.332846479364762e-06	1.6489311948708116e-06	1.0693198965636943e-06
6	Incidence	1	Global	1	Male	12	35 to 39	438	Prostate cancer	3	Rate	2014	0.633670736940868	0.7551226592503497	0.5478335739485277
6	Incidence	1	Global	1	Male	13	40 to 44	438	Prostate cancer	1	Number	2014	3296.153732673601	4085.187999068573	2809.2957950285404
6	Incidence	1	Global	1	Male	13	40 to 44	438	Prostate cancer	2	Percent	2014	2.9304627450474233e-06	3.63492798903189e-06	2.295564401337509e-06
6	Incidence	1	Global	1	Male	13	40 to 44	438	Prostate cancer	3	Rate	2014	1.3434126165374594	1.6649991304940124	1.1449840391897448
6	Incidence	1	Global	1	Male	14	45 to 49	438	Prostate cancer	1	Number	2014	12424.231331464205	15230.562369537514	10787.904269489913
6	Incidence	1	Global	1	Male	14	45 to 49	438	Prostate cancer	2	Percent	2014	1.23923554194133e-05	1.5874884263520365e-05	9.810770738771473e-06
6	Incidence	1	Global	1	Male	14	45 to 49	438	Prostate cancer	3	Rate	2014	5.483197950067932	6.721718723277177	4.761036155709204
6	Incidence	1	Global	1	Male	15	50 to 54	438	Prostate cancer	1	Number	2014	40855.90154655528	51015.17154019002	34227.445335263474
6	Incidence	1	Global	1	Male	15	50 to 54	438	Prostate cancer	2	Percent	2014	4.83890338293728e-05	6.22690219287608e-05	3.8547274226092574e-05
6	Incidence	1	Global	1	Male	15	50 to 54	438	Prostate cancer	3	Rate	2014	21.266477851461254	26.55462184359559	17.81620722051729
6	Incidence	1	Global	1	Male	16	55 to 59	438	Prostate cancer	1	Number	2014	92170.74047060299	116610.2038709398	80252.1961222974
6	Incidence	1	Global	1	Male	16	55 to 59	438	Prostate cancer	2	Percent	2014	0.0001311100220800035	0.00017160055697874375	0.0001056940422244582
6	Incidence	1	Global	1	Male	16	55 to 59	438	Prostate cancer	3	Rate	2014	57.19417874142723	72.3594582100157	49.79843305994353
6	Incidence	1	Global	1	Male	17	60 to 64	438	Prostate cancer	1	Number	2014	169965.98292436803	219077.8453841595	147644.53435747576
6	Incidence	1	Global	1	Male	17	60 to 64	438	Prostate cancer	2	Percent	2014	0.0002790188504234128	0.00037133553414532946	0.0002307710414771935
6	Incidence	1	Global	1	Male	17	60 to 64	438	Prostate cancer	3	Rate	2014	125.08407604515692	161.2272608927592	108.65691972869783
6	Incidence	1	Global	1	Male	18	65 to 69	438	Prostate cancer	1	Number	2014	218859.90130864142	292853.1407566095	194460.5006134128
6	Incidence	1	Global	1	Male	18	65 to 69	438	Prostate cancer	2	Percent	2014	0.0004302753731070332	0.0005970973013618332	0.00036370341481391553
6	Incidence	1	Global	1	Male	18	65 to 69	438	Prostate cancer	3	Rate	2014	214.63544847135327	287.2004639803673	190.70700712902013
6	Incidence	1	Global	1	Male	19	70 to 74	438	Prostate cancer	1	Number	2014	217138.08754377012	295914.70334114425	191136.11513638412
6	Incidence	1	Global	1	Male	19	70 to 74	438	Prostate cancer	2	Percent	2014	0.0005532374664187701	0.0007538896746900128	0.0004569955891701112
6	Incidence	1	Global	1	Male	19	70 to 74	438	Prostate cancer	3	Rate	2014	300.6208749404943	409.68462987056404	264.6219593024845
6	Incidence	1	Global	1	Male	20	75 to 79	438	Prostate cancer	1	Number	2014	195736.69112760326	265816.24086389894	174058.6250502852
6	Incidence	1	Global	1	Male	20	75 to 79	438	Prostate cancer	2	Percent	2014	0.0006663671347052709	0.0009178325143358802	0.0005611750987975762
6	Incidence	1	Global	1	Male	20	75 to 79	438	Prostate cancer	3	Rate	2014	379.93287788544177	515.9601339856752	337.8548700050647
6	Incidence	1	Global	1	Male	22	All Ages	438	Prostate cancer	1	Number	2014	1181809.5989969769	1554362.3115299155	1056309.991687513
6	Incidence	1	Global	1	Male	22	All Ages	438	Prostate cancer	2	Percent	2014	6.369254258864548e-05	8.371328687247939e-05	5.606566099833797e-05
6	Incidence	1	Global	1	Male	22	All Ages	438	Prostate cancer	3	Rate	2014	32.13111143386186	42.26009729718787	28.719020458472347
6	Incidence	1	Global	1	Male	27	Age-standardized	438	Prostate cancer	2	Percent	2014	7.470262313980388e-05	9.798976964252472e-05	6.539811822033043e-05
6	Incidence	1	Global	1	Male	27	Age-standardized	438	Prostate cancer	3	Rate	2014	37.999559608213175	49.770936390912844	33.62597930801564
6	Incidence	1	Global	1	Male	30	80 to 84	438	Prostate cancer	1	Number	2014	130342.86533132085	170361.55246198975	110742.20321850172
6	Incidence	1	Global	1	Male	30	80 to 84	438	Prostate cancer	2	Percent	2014	0.0007107420622383571	0.0009398777808498547	0.0005952234340492089
6	Incidence	1	Global	1	Male	30	80 to 84	438	Prostate cancer	3	Rate	2014	432.82226304367214	565.7100792191434	367.73544059842266
6	Incidence	1	Global	1	Male	31	85 to 89	438	Prostate cancer	1	Number	2014	68040.43830315769	87936.12184632038	56019.82377354467
6	Incidence	1	Global	1	Male	31	85 to 89	438	Prostate cancer	2	Percent	2014	0.0007867667718532814	0.0010134639572484214	0.0006408753822787874
6	Incidence	1	Global	1	Male	31	85 to 89	438	Prostate cancer	3	Rate	2014	513.8815190442685	664.1454552645328	423.09474858284926
6	Incidence	1	Global	1	Male	32	90 to 94	438	Prostate cancer	1	Number	2014	22075.07050771532	27140.48178018968	16814.527994319764
6	Incidence	1	Global	1	Male	32	90 to 94	438	Prostate cancer	2	Percent	2014	0.0008245684148511248	0.0010065080875994905	0.0006185105671668391
6	Incidence	1	Global	1	Male	32	90 to 94	438	Prostate cancer	3	Rate	2014	575.7678754002088	707.885282923845	438.5610028182327
6	Incidence	1	Global	1	Male	235	95 plus	438	Prostate cancer	1	Number	2014	6171.174519711661	7242.4580821945	4389.256450484504
6	Incidence	1	Global	1	Male	235	95 plus	438	Prostate cancer	2	Percent	2014	0.0008941642344961862	0.001085578685283267	0.0006329079631264921
6	Incidence	1	Global	1	Male	235	95 plus	438	Prostate cancer	3	Rate	2014	659.7612726790965	774.2923727681116	469.25612177013835
6	Incidence	1	Global	1	Male	9	20 to 24	438	Prostate cancer	1	Number	2018	799.7153694164147	1009.1220265856696	700.8413430776815
6	Incidence	1	Global	1	Male	9	20 to 24	438	Prostate cancer	2	Percent	2018	5.479491079611587e-07	6.9826026867064e-07	4.328200515483359e-07
6	Incidence	1	Global	1	Male	9	20 to 24	438	Prostate cancer	3	Rate	2018	0.2630300905305712	0.33190491037194514	0.2305099651289832
6	Incidence	1	Global	1	Male	10	25 to 29	438	Prostate cancer	1	Number	2018	1199.158345256163	1506.5323257837535	1066.6615341799861
6	Incidence	1	Global	1	Male	10	25 to 29	438	Prostate cancer	2	Percent	2018	8.16245458402874e-07	1.0523983334245777e-06	6.70962793144805e-07
6	Incidence	1	Global	1	Male	10	25 to 29	438	Prostate cancer	3	Rate	2018	0.3906637754314085	0.4908005756941273	0.3474987466823619
6	Incidence	1	Global	1	Male	11	30 to 34	438	Prostate cancer	1	Number	2018	1457.667617318101	1746.155090772726	1257.9576145340436
6	Incidence	1	Global	1	Male	11	30 to 34	438	Prostate cancer	2	Percent	2018	1.0204365615450608e-06	1.2805568389442143e-06	8.312351990983516e-07
6	Incidence	1	Global	1	Male	11	30 to 34	438	Prostate cancer	3	Rate	2018	0.48940814524610965	0.5862670708562772	0.4223560265817272
6	Incidence	1	Global	1	Male	12	35 to 39	438	Prostate cancer	1	Number	2018	1868.4043966890704	2234.2526033828376	1597.281954349661
6	Incidence	1	Global	1	Male	12	35 to 39	438	Prostate cancer	2	Percent	2018	1.4482000687680738e-06	1.8093778107475688e-06	1.1405942822646334e-06
6	Incidence	1	Global	1	Male	12	35 to 39	438	Prostate cancer	3	Rate	2018	0.6981440021833639	0.8348460628643407	0.5968369685925716
6	Incidence	1	Global	1	Male	13	40 to 44	438	Prostate cancer	1	Number	2018	3591.636602221503	4417.003726396358	3038.0109484606505
6	Incidence	1	Global	1	Male	13	40 to 44	438	Prostate cancer	2	Percent	2018	3.0998770666316255e-06	3.801499141840098e-06	2.422070444880045e-06
6	Incidence	1	Global	1	Male	13	40 to 44	438	Prostate cancer	3	Rate	2018	1.4527655783320563	1.7866147619455937	1.2288319285391236
6	Incidence	1	Global	1	Male	14	45 to 49	438	Prostate cancer	1	Number	2018	13186.822886255903	16625.484692293612	11090.48530658884
6	Incidence	1	Global	1	Male	14	45 to 49	438	Prostate cancer	2	Percent	2018	1.2329342446843553e-05	1.5877013596895745e-05	9.759500343748501e-06
6	Incidence	1	Global	1	Male	14	45 to 49	438	Prostate cancer	3	Rate	2018	5.562641853934014	7.013184130021313	4.678336721362264
6	Incidence	1	Global	1	Male	15	50 to 54	438	Prostate cancer	1	Number	2018	43302.048810831126	54208.5010788788	36342.405443705924
6	Incidence	1	Global	1	Male	15	50 to 54	438	Prostate cancer	2	Percent	2018	4.5589547421444634e-05	5.9501373269579916e-05	3.602760915443713e-05
6	Incidence	1	Global	1	Male	15	50 to 54	438	Prostate cancer	3	Rate	2018	20.197755009710367	25.284947347825028	16.951507417633614
6	Incidence	1	Global	1	Male	16	55 to 59	438	Prostate cancer	1	Number	2018	101551.58713776288	127652.10582838503	87820.09123083798
6	Incidence	1	Global	1	Male	16	55 to 59	438	Prostate cancer	2	Percent	2018	0.0001296055557424032	0.00017058400049223938	0.00010392730167278611
6	Incidence	1	Global	1	Male	16	55 to 59	438	Prostate cancer	3	Rate	2018	57.75143499290822	72.59455513437702	49.942462079975094
6	Incidence	1	Global	1	Male	17	60 to 64	438	Prostate cancer	1	Number	2018	192052.99022123957	248450.50096857536	165993.4664976261
6	Incidence	1	Global	1	Male	17	60 to 64	438	Prostate cancer	2	Percent	2018	0.00027837511560537166	0.0003710391422299791	0.00022623705870278388
6	Incidence	1	Global	1	Male	17	60 to 64	438	Prostate cancer	3	Rate	2018	127.64730309033835	165.1316980982617	110.32693791765344
6	Incidence	1	Global	1	Male	18	65 to 69	438	Prostate cancer	1	Number	2018	257660.69934615755	344279.7800011205	224935.57253972124
6	Incidence	1	Global	1	Male	18	65 to 69	438	Prostate cancer	2	Percent	2018	0.0004235171039781295	0.0005860606952187413	0.00035000219260765045
6	Incidence	1	Global	1	Male	18	65 to 69	438	Prostate cancer	3	Rate	2018	214.90331770592707	287.1484364090345	187.60874643100357
6	Incidence	1	Global	1	Male	19	70 to 74	438	Prostate cancer	1	Number	2018	257186.5123446045	352853.0867583451	222971.07688804858
6	Incidence	1	Global	1	Male	19	70 to 74	438	Prostate cancer	2	Percent	2018	0.000558217556586419	0.0007599660938994057	0.00046641677152538854
6	Incidence	1	Global	1	Male	19	70 to 74	438	Prostate cancer	3	Rate	2018	309.0750805741404	424.04282878778105	267.95652278427974
6	Incidence	1	Global	1	Male	20	75 to 79	438	Prostate cancer	1	Number	2018	219665.46199630303	300659.529273198	192076.6120263214
6	Incidence	1	Global	1	Male	20	75 to 79	438	Prostate cancer	2	Percent	2018	0.0006713268766706666	0.0009242058968591343	0.0005605380500466826
6	Incidence	1	Global	1	Male	20	75 to 79	438	Prostate cancer	3	Rate	2018	391.90891853448505	536.4118232047307	342.68717808842615
6	Incidence	1	Global	1	Male	22	All Ages	438	Prostate cancer	1	Number	2018	1359103.2315253348	1755122.360708702	1194212.472431781
6	Incidence	1	Global	1	Male	22	All Ages	438	Prostate cancer	2	Percent	2018	6.953957742240446e-05	9.221807986606084e-05	6.049177919099017e-05
6	Incidence	1	Global	1	Male	22	All Ages	438	Prostate cancer	3	Rate	2018	35.37399277887443	45.68136126353795	31.082306624223595
6	Incidence	1	Global	1	Male	27	Age-standardized	438	Prostate cancer	2	Percent	2018	7.486330611658944e-05	9.992870411030143e-05	6.507586603540509e-05
6	Incidence	1	Global	1	Male	27	Age-standardized	438	Prostate cancer	3	Rate	2018	38.43613561472839	49.41088134998699	33.65807234174368
6	Incidence	1	Global	1	Male	30	80 to 84	438	Prostate cancer	1	Number	2018	150774.26345215118	196334.46611620765	128430.58988635322
6	Incidence	1	Global	1	Male	30	80 to 84	438	Prostate cancer	2	Percent	2018	0.0007136714474669288	0.0009370190789371678	0.000595294228549491
6	Incidence	1	Global	1	Male	30	80 to 84	438	Prostate cancer	3	Rate	2018	440.24568077762	573.2768890154189	375.00440182970885
6	Incidence	1	Global	1	Male	31	85 to 89	438	Prostate cancer	1	Number	2018	79744.319113606	102998.37775140183	64391.148255740765
6	Incidence	1	Global	1	Male	31	85 to 89	438	Prostate cancer	2	Percent	2018	0.0007732514945729638	0.0009972668599993388	0.0006221181360511149
6	Incidence	1	Global	1	Male	31	85 to 89	438	Prostate cancer	3	Rate	2018	507.34364867870175	655.2889705151116	409.66479445561964
6	Incidence	1	Global	1	Male	32	90 to 94	438	Prostate cancer	1	Number	2018	27579.806248094552	33244.02518014091	20677.334251083277
6	Incidence	1	Global	1	Male	32	90 to 94	438	Prostate cancer	2	Percent	2018	0.0007933265819055113	0.000954481155796129	0.000586269736400952
6	Incidence	1	Global	1	Male	32	90 to 94	438	Prostate cancer	3	Rate	2018	553.2682237941665	666.8960107163856	414.80030319957393
6	Incidence	1	Global	1	Male	235	95 plus	438	Prostate cancer	1	Number	2018	7482.137637427255	8920.740535495654	5157.020525456739
6	Incidence	1	Global	1	Male	235	95 plus	438	Prostate cancer	2	Percent	2018	0.0008580452155745374	0.0010607736771656414	0.0006023153162310058
6	Incidence	1	Global	1	Male	235	95 plus	438	Prostate cancer	3	Rate	2018	626.5716616152314	747.0436245658017	431.8609301512864
1	Deaths	1	Global	1	Male	9	20 to 24	438	Prostate cancer	1	Number	1990	103.87623319017318	115.82930957325388	78.98634935713226
1	Deaths	1	Global	1	Male	9	20 to 24	438	Prostate cancer	2	Percent	1990	0.0002137389057976165	0.00023416166975162703	0.00016196324348047
1	Deaths	1	Global	1	Male	9	20 to 24	438	Prostate cancer	3	Rate	1990	0.04183349311351468	0.046647288562195056	0.03180972971790281
1	Deaths	1	Global	1	Male	10	25 to 29	438	Prostate cancer	1	Number	1990	136.3867992755306	151.46744280272995	110.09471006085475
1	Deaths	1	Global	1	Male	10	25 to 29	438	Prostate cancer	2	Percent	1990	0.0002807698167408661	0.00031290844187605797	0.00022500075941600075
1	Deaths	1	Global	1	Male	10	25 to 29	438	Prostate cancer	3	Rate	1990	0.061233059156025574	0.06800375794884934	0.0494288005124503
1	Deaths	1	Global	1	Male	11	30 to 34	438	Prostate cancer	1	Number	1990	158.64804268037392	175.45832393988633	126.02495487577195
1	Deaths	1	Global	1	Male	11	30 to 34	438	Prostate cancer	2	Percent	1990	0.0002997760361407381	0.0003296782464789447	0.00023707543419732924
1	Deaths	1	Global	1	Male	11	30 to 34	438	Prostate cancer	3	Rate	1990	0.08116438006179545	0.08976452434369853	0.0644743998223506
1	Deaths	1	Global	1	Male	12	35 to 39	438	Prostate cancer	1	Number	1990	209.19613313061026	231.793064833904	168.15213386991445
1	Deaths	1	Global	1	Male	12	35 to 39	438	Prostate cancer	2	Percent	1990	0.0003275784502857461	0.0003597836076860174	0.00026493221119845234
1	Deaths	1	Global	1	Male	12	35 to 39	438	Prostate cancer	3	Rate	1990	0.11686630576321351	0.129489961326191	0.09393729414352552
1	Deaths	1	Global	1	Male	13	40 to 44	438	Prostate cancer	1	Number	1990	387.79913897000387	435.6147167160161	306.79849115207674
1	Deaths	1	Global	1	Male	13	40 to 44	438	Prostate cancer	2	Percent	1990	0.0005324879305256219	0.0005956051380756719	0.0004282657198716292
1	Deaths	1	Global	1	Male	13	40 to 44	438	Prostate cancer	3	Rate	1990	0.2652815571337327	0.2979907347595559	0.209871485726527
1	Deaths	1	Global	1	Male	14	45 to 49	438	Prostate cancer	1	Number	1990	1114.185590599894	1260.2927109952338	890.8620677155874
1	Deaths	1	Global	1	Male	14	45 to 49	438	Prostate cancer	2	Percent	1990	0.0013129780723056448	0.0014822917541371197	0.001058870416763663
1	Deaths	1	Global	1	Male	14	45 to 49	438	Prostate cancer	3	Rate	1990	0.9400832129379069	1.063359669152355	0.7516561710797774
1	Deaths	1	Global	1	Male	15	50 to 54	438	Prostate cancer	1	Number	1990	3239.7827142518013	3676.217123547521	2586.524400718477
1	Deaths	1	Global	1	Male	15	50 to 54	438	Prostate cancer	2	Percent	1990	0.0027230509761968207	0.003098203271405464	0.0021707213110566605
1	Deaths	1	Global	1	Male	15	50 to 54	438	Prostate cancer	3	Rate	1990	3.009471287287522	3.4148802110965035	2.402652154290688
1	Deaths	1	Global	1	Male	16	55 to 59	438	Prostate cancer	1	Number	1990	7660.145814549008	8567.435360029622	6265.780052224276
1	Deaths	1	Global	1	Male	16	55 to 59	438	Prostate cancer	2	Percent	1990	0.005063770358018755	0.005685076649658284	0.004174986197434968
1	Deaths	1	Global	1	Male	16	55 to 59	438	Prostate cancer	3	Rate	1990	8.23290481621076	9.208033573485592	6.734280523916081
1	Deaths	1	Global	1	Male	17	60 to 64	438	Prostate cancer	1	Number	1990	18772.004037759827	21446.375526318152	15314.334182839742
1	Deaths	1	Global	1	Male	17	60 to 64	438	Prostate cancer	2	Percent	1990	0.009616082936597397	0.010841791044906134	0.007834952786369625
1	Deaths	1	Global	1	Male	17	60 to 64	438	Prostate cancer	3	Rate	1990	23.888295708587812	27.291564577739415	19.488241255645207
1	Deaths	1	Global	1	Male	18	65 to 69	438	Prostate cancer	1	Number	1990	29436.099785877563	34528.34765917835	24043.795794321904
1	Deaths	1	Global	1	Male	18	65 to 69	438	Prostate cancer	2	Percent	1990	0.014194090108540568	0.016258849917884437	0.011575557780891954
1	Deaths	1	Global	1	Male	18	65 to 69	438	Prostate cancer	3	Rate	1990	51.409834162526245	60.303390733715474	41.99223278271294
1	Deaths	1	Global	1	Male	19	70 to 74	438	Prostate cancer	1	Number	1990	38401.556788882044	43935.419994107775	30752.246123135752
1	Deaths	1	Global	1	Male	19	70 to 74	438	Prostate cancer	2	Percent	1990	0.018392640367427673	0.021007095692297643	0.01480393518558716
1	Deaths	1	Global	1	Male	19	70 to 74	438	Prostate cancer	3	Rate	1990	102.34512238901719	117.09358454477209	81.95871877050352
1	Deaths	1	Global	1	Male	20	75 to 79	438	Prostate cancer	1	Number	1990	51964.90862583837	60465.2766232723	41763.8122477958
1	Deaths	1	Global	1	Male	20	75 to 79	438	Prostate cancer	2	Percent	1990	0.024843518640910882	0.029058262137164878	0.02017884215314644
1	Deaths	1	Global	1	Male	20	75 to 79	438	Prostate cancer	3	Rate	1990	207.37796706129615	241.30064837058788	166.66813643488527
1	Deaths	1	Global	1	Male	22	All Ages	438	Prostate cancer	1	Number	1990	232998.88735567313	268882.2668128988	191397.70628425802
1	Deaths	1	Global	1	Male	22	All Ages	438	Prostate cancer	2	Percent	1990	0.009302182770997538	0.010864699637604976	0.0076781526381967035
1	Deaths	1	Global	1	Male	22	All Ages	438	Prostate cancer	3	Rate	1990	8.649612369467086	9.98171024484324	7.105252675463633
1	Deaths	1	Global	1	Male	27	Age-standardized	438	Prostate cancer	3	Rate	1990	18.125753834353727	21.189306249466995	14.682828515001596
1	Deaths	1	Global	1	Male	30	80 to 84	438	Prostate cancer	1	Number	1990	44751.95714984707	52904.776179889996	36026.82690096907
1	Deaths	1	Global	1	Male	30	80 to 84	438	Prostate cancer	2	Percent	1990	0.026881200002081516	0.03196338182883054	0.021575643298500594
1	Deaths	1	Global	1	Male	30	80 to 84	438	Prostate cancer	3	Rate	1990	339.5013008068814	401.3509458777034	273.3099371691982
1	Deaths	1	Global	1	Male	31	85 to 89	438	Prostate cancer	1	Number	1990	25893.350751231337	31839.569247613243	20975.924406393842
1	Deaths	1	Global	1	Male	31	85 to 89	438	Prostate cancer	2	Percent	1990	0.027977273557378245	0.03439756789879876	0.022753683425795125
1	Deaths	1	Global	1	Male	31	85 to 89	438	Prostate cancer	3	Rate	1990	520.6725208162427	640.2411546164908	421.7911981364049
1	Deaths	1	Global	1	Male	32	90 to 94	438	Prostate cancer	1	Number	1990	8651.971958366856	10880.234991781157	6835.625113033651
1	Deaths	1	Global	1	Male	32	90 to 94	438	Prostate cancer	2	Percent	1990	0.027613049483782626	0.034711569066808126	0.021833826481767245
1	Deaths	1	Global	1	Male	32	90 to 94	438	Prostate cancer	3	Rate	1990	696.2615695573169	875.5795244116742	550.0922902903865
1	Deaths	1	Global	1	Male	235	95 plus	438	Prostate cancer	1	Number	1990	2117.0177912225636	2662.2613461478604	1582.662690060955
1	Deaths	1	Global	1	Male	235	95 plus	438	Prostate cancer	2	Percent	1990	0.024056948695450584	0.03028546317148483	0.017973070175476075
1	Deaths	1	Global	1	Male	235	95 plus	438	Prostate cancer	3	Rate	1990	830.4939971588358	1044.389931917846	620.8695406682561
1	Deaths	1	Global	1	Male	9	20 to 24	438	Prostate cancer	1	Number	1991	104.926989576655	117.08249614393954	78.71282273833329
1	Deaths	1	Global	1	Male	9	20 to 24	438	Prostate cancer	2	Percent	1991	0.00021296600198773594	0.0002337394418877051	0.00016037671203085162
1	Deaths	1	Global	1	Male	9	20 to 24	438	Prostate cancer	3	Rate	1991	0.041752768893313946	0.04658971369209914	0.03132157236182841
1	Deaths	1	Global	1	Male	10	25 to 29	438	Prostate cancer	1	Number	1991	139.37826177151842	156.5982941922568	111.84713611517621
1	Deaths	1	Global	1	Male	10	25 to 29	438	Prostate cancer	2	Percent	1991	0.0002786586166619339	0.0003115852614262899	0.0002238354280328551
1	Deaths	1	Global	1	Male	10	25 to 29	438	Prostate cancer	3	Rate	1991	0.060753793659149354	0.06825985868820235	0.0487532111718211
1	Deaths	1	Global	1	Male	11	30 to 34	438	Prostate cancer	1	Number	1991	161.50705986789745	178.377520781371	128.34027908763227
1	Deaths	1	Global	1	Male	11	30 to 34	438	Prostate cancer	2	Percent	1991	0.0002930665605465537	0.0003237730485626826	0.00023246116599061388
1	Deaths	1	Global	1	Male	11	30 to 34	438	Prostate cancer	3	Rate	1991	0.0815106768459921	0.09002499621311974	0.06477180021475812
1	Deaths	1	Global	1	Male	12	35 to 39	438	Prostate cancer	1	Number	1991	213.95445688686485	238.93512450034785	172.39128963958717
1	Deaths	1	Global	1	Male	12	35 to 39	438	Prostate cancer	2	Percent	1991	0.00032597367180412374	0.0003614807531454676	0.0002633931032289399
1	Deaths	1	Global	1	Male	12	35 to 39	438	Prostate cancer	3	Rate	1991	0.11663443479744731	0.13025231446378235	0.09397682536591562
1	Deaths	1	Global	1	Male	13	40 to 44	438	Prostate cancer	1	Number	1991	407.63872091531783	456.980560723883	325.9817192538473
1	Deaths	1	Global	1	Male	13	40 to 44	438	Prostate cancer	2	Percent	1991	0.000531813118999423	0.0005904226996649038	0.00042628460895495826
1	Deaths	1	Global	1	Male	13	40 to 44	438	Prostate cancer	3	Rate	1991	0.26591943417699226	0.2981071372825356	0.21265122739415662
1	Deaths	1	Global	1	Male	14	45 to 49	438	Prostate cancer	1	Number	1991	1130.915840631109	1260.543428481372	896.1405533105683
1	Deaths	1	Global	1	Male	14	45 to 49	438	Prostate cancer	2	Percent	1991	0.0013033268362515772	0.0014700310877148951	0.0010379086551264849
1	Deaths	1	Global	1	Male	14	45 to 49	438	Prostate cancer	3	Rate	1991	0.9402758959779307	1.048051993836237	0.745076982223567
1	Deaths	1	Global	1	Male	15	50 to 54	438	Prostate cancer	1	Number	1991	3288.3699004884334	3716.6481871404094	2621.835369935129
1	Deaths	1	Global	1	Male	15	50 to 54	438	Prostate cancer	2	Percent	1991	0.0027541844743762403	0.0030941026619605975	0.002175598654278801
1	Deaths	1	Global	1	Male	15	50 to 54	438	Prostate cancer	3	Rate	1991	3.022302971728771	3.4159286214109756	2.4096987473220572
1	Deaths	1	Global	1	Male	16	55 to 59	438	Prostate cancer	1	Number	1991	7744.594011195313	8609.734072139985	6401.75985966819
1	Deaths	1	Global	1	Male	16	55 to 59	438	Prostate cancer	2	Percent	1991	0.005083700643729257	0.005652438891606549	0.0041602043908789185
1	Deaths	1	Global	1	Male	16	55 to 59	438	Prostate cancer	3	Rate	1991	8.215480207267705	9.133222446167615	6.79099915925321
1	Deaths	1	Global	1	Male	17	60 to 64	438	Prostate cancer	1	Number	1991	19184.51554451479	21567.86647769346	15618.00275674329
1	Deaths	1	Global	1	Male	17	60 to 64	438	Prostate cancer	2	Percent	1991	0.00962892713324458	0.010976472760009265	0.0078030843815009325
1	Deaths	1	Global	1	Male	17	60 to 64	438	Prostate cancer	3	Rate	1991	23.827263694233483	26.78739740357716	19.397637078648472
1	Deaths	1	Global	1	Male	18	65 to 69	438	Prostate cancer	1	Number	1991	30267.67449198932	35033.569514105744	24634.81781083254
1	Deaths	1	Global	1	Male	18	65 to 69	438	Prostate cancer	2	Percent	1991	0.0142265208401287	0.016305211168102577	0.011630454537466138
1	Deaths	1	Global	1	Male	18	65 to 69	438	Prostate cancer	3	Rate	1991	51.09563473263359	59.14106390125331	41.586665434122246
1	Deaths	1	Global	1	Male	19	70 to 74	438	Prostate cancer	1	Number	1991	39967.53847716127	45419.912942555085	32065.73374533939
1	Deaths	1	Global	1	Male	19	70 to 74	438	Prostate cancer	2	Percent	1991	0.01860084089771296	0.021078475323778625	0.014797906822454363
1	Deaths	1	Global	1	Male	19	70 to 74	438	Prostate cancer	3	Rate	1991	102.7325597207341	116.74734288547556	82.42176107154175
1	Deaths	1	Global	1	Male	20	75 to 79	438	Prostate cancer	1	Number	1991	52007.21565497913	60282.94231685861	41650.53658094671
1	Deaths	1	Global	1	Male	20	75 to 79	438	Prostate cancer	2	Percent	1991	0.024909450675949074	0.028588280923993816	0.019881533831774816
1	Deaths	1	Global	1	Male	20	75 to 79	438	Prostate cancer	3	Rate	1991	206.0120533875179	238.79403222287968	164.9869630140692
1	Deaths	1	Global	1	Male	22	All Ages	438	Prostate cancer	1	Number	1991	239667.4204260886	276343.0800185297	197278.18084882927
1	Deaths	1	Global	1	Male	22	All Ages	438	Prostate cancer	2	Percent	1991	0.009455124168713745	0.01078864998855942	0.007779400506338826
1	Deaths	1	Global	1	Male	22	All Ages	438	Prostate cancer	3	Rate	1991	8.75754994952831	10.09769422212774	7.208629022935983
1	Deaths	1	Global	1	Male	27	Age-standardized	438	Prostate cancer	3	Rate	1991	18.148001772243884	21.2295832197587	14.684578913241658
1	Deaths	1	Global	1	Male	30	80 to 84	438	Prostate cancer	1	Number	1991	46327.16872511225	54242.850799310014	36978.38027365431
1	Deaths	1	Global	1	Male	30	80 to 84	438	Prostate cancer	2	Percent	1991	0.02715562985548075	0.031991619172335804	0.02171886898316218
1	Deaths	1	Global	1	Male	30	80 to 84	438	Prostate cancer	3	Rate	1991	340.82482596243	399.0597891504551	272.04662766945773
1	Deaths	1	Global	1	Male	31	85 to 89	438	Prostate cancer	1	Number	1991	27200.563316427935	33124.106584818044	21927.853146938603
1	Deaths	1	Global	1	Male	31	85 to 89	438	Prostate cancer	2	Percent	1991	0.02832203207669005	0.0346325263504187	0.022849840435800423
1	Deaths	1	Global	1	Male	31	85 to 89	438	Prostate cancer	3	Rate	1991	522.4521755959606	636.2280570659631	421.17710760231654
1	Deaths	1	Global	1	Male	32	90 to 94	438	Prostate cancer	1	Number	1991	9262.01139759491	11447.725567962083	7297.492951526053
1	Deaths	1	Global	1	Male	32	90 to 94	438	Prostate cancer	2	Percent	1991	0.028058415252850005	0.0346735858570615	0.022029257536126497
1	Deaths	1	Global	1	Male	32	90 to 94	438	Prostate cancer	3	Rate	1991	700.744253154601	866.1107786504665	552.1129297623162
1	Deaths	1	Global	1	Male	235	95 plus	438	Prostate cancer	1	Number	1991	2259.447576975963	2788.789240351017	1668.664900397242
1	Deaths	1	Global	1	Male	235	95 plus	438	Prostate cancer	2	Percent	1991	0.024606120768730273	0.03039536439328575	0.01816982202254203
1	Deaths	1	Global	1	Male	235	95 plus	438	Prostate cancer	3	Rate	1991	842.4175992352649	1039.7785549749162	622.1488356911555
1	Deaths	1	Global	1	Male	9	20 to 24	438	Prostate cancer	1	Number	1994	106.53998622544164	119.4277431922943	81.06757030727343
1	Deaths	1	Global	1	Male	9	20 to 24	438	Prostate cancer	2	Percent	1994	0.00019222747226115951	0.0002173289514022719	0.00014429418172021456
1	Deaths	1	Global	1	Male	9	20 to 24	438	Prostate cancer	3	Rate	1994	0.041817687799421896	0.04687622231184684	0.03181958686003385
1	Deaths	1	Global	1	Male	10	25 to 29	438	Prostate cancer	1	Number	1994	148.4949639398139	167.86696992060848	118.22053595350884
1	Deaths	1	Global	1	Male	10	25 to 29	438	Prostate cancer	2	Percent	1994	0.00025919554504491696	0.00029428583877500456	0.00020483192916204832
1	Deaths	1	Global	1	Male	10	25 to 29	438	Prostate cancer	3	Rate	1994	0.06106338771424309	0.0690294512131193	0.04861408246572332
1	Deaths	1	Global	1	Male	11	30 to 34	438	Prostate cancer	1	Number	1994	178.84617275210363	197.2454627375544	141.9771674093364
1	Deaths	1	Global	1	Male	11	30 to 34	438	Prostate cancer	2	Percent	1994	0.00027518094034761925	0.00030584445021122723	0.00021801787009584768
1	Deaths	1	Global	1	Male	11	30 to 34	438	Prostate cancer	3	Rate	1994	0.08294809098414667	0.09148160308715546	0.06584840379147865
1	Deaths	1	Global	1	Male	12	35 to 39	438	Prostate cancer	1	Number	1994	229.37752577391666	256.4094442333955	184.5175848646
1	Deaths	1	Global	1	Male	12	35 to 39	438	Prostate cancer	2	Percent	1994	0.0003046842644859426	0.0003446214189364174	0.00024406159300485774
1	Deaths	1	Global	1	Male	12	35 to 39	438	Prostate cancer	3	Rate	1994	0.11963358579903512	0.1337322876026375	0.09623654386300834
1	Deaths	1	Global	1	Male	13	40 to 44	438	Prostate cancer	1	Number	1994	462.028423389607	519.3594920137178	364.3782105850209
1	Deaths	1	Global	1	Male	9	20 to 24	438	Prostate cancer	1	Number	1992	105.87581317004219	118.94476168405424	79.81587850317864
1	Deaths	1	Global	1	Male	9	20 to 24	438	Prostate cancer	2	Percent	1992	0.00021768953555914878	0.00024045276610588207	0.00016491195362769608
1	Deaths	1	Global	1	Male	9	20 to 24	438	Prostate cancer	3	Rate	1992	0.04178870789085006	0.04694696316692035	0.03150296873247219
1	Deaths	1	Global	1	Male	10	25 to 29	438	Prostate cancer	1	Number	1992	142.63984398083974	161.32564384065714	114.7694175022232
1	Deaths	1	Global	1	Male	10	25 to 29	438	Prostate cancer	2	Percent	1992	0.000283139436514892	0.00031847634682431085	0.00022779456158773784
1	Deaths	1	Global	1	Male	10	25 to 29	438	Prostate cancer	3	Rate	1992	0.060623735062250925	0.06856543598194623	0.048778451838732105
1	Deaths	1	Global	1	Male	11	30 to 34	438	Prostate cancer	1	Number	1992	165.8246773271343	182.15311469362643	132.5528234180957
1	Deaths	1	Global	1	Male	11	30 to 34	438	Prostate cancer	2	Percent	1992	0.00029371117522298	0.00032475850210530934	0.00023373646455161556
1	Deaths	1	Global	1	Male	11	30 to 34	438	Prostate cancer	3	Rate	1992	0.08197912288840885	0.09005144960732428	0.06553044079657926
1	Deaths	1	Global	1	Male	12	35 to 39	438	Prostate cancer	1	Number	1992	219.8626776522	244.60937030450322	176.54048196754835
1	Deaths	1	Global	1	Male	12	35 to 39	438	Prostate cancer	2	Percent	1992	0.0003262143808992879	0.0003601623687539532	0.00026121307946863024
1	Deaths	1	Global	1	Male	12	35 to 39	438	Prostate cancer	3	Rate	1992	0.11743881022027142	0.1306571616613037	0.09429842472299511
1	Deaths	1	Global	1	Male	13	40 to 44	438	Prostate cancer	1	Number	1992	424.9679432519019	474.2481607663321	340.94209857055984
1	Deaths	1	Global	1	Male	13	40 to 44	438	Prostate cancer	2	Percent	1992	0.0005315529575127292	0.0005913799423604176	0.0004251471668168667
1	Deaths	1	Global	1	Male	13	40 to 44	438	Prostate cancer	3	Rate	1992	0.26838418139977194	0.2995066014477553	0.21531851397869098
1	Deaths	1	Global	1	Male	14	45 to 49	438	Prostate cancer	1	Number	1992	1175.7308779218604	1316.1177441131551	939.4171257830257
1	Deaths	1	Global	1	Male	14	45 to 49	438	Prostate cancer	2	Percent	1992	0.0013179118234952763	0.0014799148442930948	0.0010508480067046634
1	Deaths	1	Global	1	Male	14	45 to 49	438	Prostate cancer	3	Rate	1992	0.9426974006503386	1.055259158046641	0.7532217612310835
1	Deaths	1	Global	1	Male	15	50 to 54	438	Prostate cancer	1	Number	1992	3328.6884523854524	3710.1457859596667	2630.7999551643875
1	Deaths	1	Global	1	Male	15	50 to 54	438	Prostate cancer	2	Percent	1992	0.0027791808851238588	0.003104944461579713	0.002183050614770529
1	Deaths	1	Global	1	Male	15	50 to 54	438	Prostate cancer	3	Rate	1992	3.0398861749481183	3.388247666644293	2.4025475880829847
1	Deaths	1	Global	1	Male	16	55 to 59	438	Prostate cancer	1	Number	1992	7887.635136774075	8747.366617697275	6435.880330096259
1	Deaths	1	Global	1	Male	16	55 to 59	438	Prostate cancer	2	Percent	1992	0.005127981135530938	0.005717558249277351	0.0042136863407751905
1	Deaths	1	Global	1	Male	16	55 to 59	438	Prostate cancer	3	Rate	1992	8.236942759068507	9.134747851943255	6.720896309726989
1	Deaths	1	Global	1	Male	17	60 to 64	438	Prostate cancer	1	Number	1992	19422.835049235182	21594.770969016823	15580.403303633708
1	Deaths	1	Global	1	Male	17	60 to 64	438	Prostate cancer	2	Percent	1992	0.00964093572067661	0.01088590050392783	0.007766656839483695
1	Deaths	1	Global	1	Male	17	60 to 64	438	Prostate cancer	3	Rate	1992	23.72495077825693	26.377965781459356	19.03142875625958
1	Deaths	1	Global	1	Male	18	65 to 69	438	Prostate cancer	1	Number	1992	31204.330511773675	35787.390448945494	25293.644837004704
1	Deaths	1	Global	1	Male	18	65 to 69	438	Prostate cancer	2	Percent	1992	0.014235960213897402	0.01651245922009248	0.01159349020519911
1	Deaths	1	Global	1	Male	18	65 to 69	438	Prostate cancer	3	Rate	1992	50.882214681182205	58.355415861765636	41.24416853553241
1	Deaths	1	Global	1	Male	19	70 to 74	438	Prostate cancer	1	Number	1992	41846.26405344844	47474.912881598604	33465.86622985301
1	Deaths	1	Global	1	Male	19	70 to 74	438	Prostate cancer	2	Percent	1992	0.01884711010915157	0.021400813562077823	0.015112742191381994
1	Deaths	1	Global	1	Male	19	70 to 74	438	Prostate cancer	3	Rate	1992	103.21832544976891	117.10199510889055	82.54716998294937
1	Deaths	1	Global	1	Male	20	75 to 79	438	Prostate cancer	1	Number	1992	51836.6351459197	59435.150473622576	41075.82676640952
1	Deaths	1	Global	1	Male	20	75 to 79	438	Prostate cancer	2	Percent	1992	0.02493074060756909	0.02870655512774931	0.019888027865074466
1	Deaths	1	Global	1	Male	20	75 to 79	438	Prostate cancer	3	Rate	1992	204.3643123181147	234.32122127282068	161.94016194116406
1	Deaths	1	Global	1	Male	22	All Ages	438	Prostate cancer	1	Number	1992	246716.6291834092	282547.251790653	200490.23850053595
1	Deaths	1	Global	1	Male	22	All Ages	438	Prostate cancer	2	Percent	1992	0.009665235574209759	0.01100439869702104	0.007927151190625103
1	Deaths	1	Global	1	Male	22	All Ages	438	Prostate cancer	3	Rate	1992	8.877842641427446	10.16717052461202	7.2144337997858266
1	Deaths	1	Global	1	Male	27	Age-standardized	438	Prostate cancer	3	Rate	1992	18.20910048782304	21.140400675543294	14.586496673004518
1	Deaths	1	Global	1	Male	30	80 to 84	438	Prostate cancer	1	Number	1992	47935.917943300665	55795.793767574105	38002.70147592591
1	Deaths	1	Global	1	Male	30	80 to 84	438	Prostate cancer	2	Percent	1992	0.027500395693754894	0.032090992058907364	0.021749696988200014
1	Deaths	1	Global	1	Male	30	80 to 84	438	Prostate cancer	3	Rate	1992	342.9013998428967	399.1256788047096	271.84583279119
1	Deaths	1	Global	1	Male	31	85 to 89	438	Prostate cancer	1	Number	1992	28632.049336066677	34551.943659088545	22768.741515071444
1	Deaths	1	Global	1	Male	31	85 to 89	438	Prostate cancer	2	Percent	1992	0.028631232826405263	0.03450355659462153	0.02305387132826129
1	Deaths	1	Global	1	Male	31	85 to 89	438	Prostate cancer	3	Rate	1992	524.8136558314484	633.3228772753822	417.34164163211886
1	Deaths	1	Global	1	Male	32	90 to 94	438	Prostate cancer	1	Number	1992	9925.000575454796	12038.019172991872	7697.097144575647
1	Deaths	1	Global	1	Male	32	90 to 94	438	Prostate cancer	2	Percent	1992	0.02859003973850588	0.03473156827150114	0.02213395644425339
1	Deaths	1	Global	1	Male	32	90 to 94	438	Prostate cancer	3	Rate	1992	709.70302584919	860.797797174073	550.393230935423
1	Deaths	1	Global	1	Male	235	95 plus	438	Prostate cancer	1	Number	1992	2462.3711457465997	3000.650198360548	1788.6539489668794
1	Deaths	1	Global	1	Male	235	95 plus	438	Prostate cancer	2	Percent	1992	0.025589426824768904	0.03116095431658797	0.01857141060553366
1	Deaths	1	Global	1	Male	235	95 plus	438	Prostate cancer	3	Rate	1992	870.9719472092634	1061.3680844475336	632.6696182686424
1	Deaths	1	Global	1	Male	9	20 to 24	438	Prostate cancer	1	Number	1993	106.50026939473456	118.75467671530208	80.3384849733856
1	Deaths	1	Global	1	Male	9	20 to 24	438	Prostate cancer	2	Percent	1993	0.00021601470085489237	0.00023800619707730586	0.00016271011356428332
1	Deaths	1	Global	1	Male	9	20 to 24	438	Prostate cancer	3	Rate	1993	0.04185073460922225	0.046666271241017354	0.031570104307120074
1	Deaths	1	Global	1	Male	10	25 to 29	438	Prostate cancer	1	Number	1993	145.7138863560092	163.38119606303627	117.07550083838439
1	Deaths	1	Global	1	Male	10	25 to 29	438	Prostate cancer	2	Percent	1993	0.00028119519823228316	0.0003162759544213863	0.0002257862228509654
1	Deaths	1	Global	1	Male	10	25 to 29	438	Prostate cancer	3	Rate	1993	0.06076915348283533	0.06813720523180884	0.048825676518881755
1	Deaths	1	Global	1	Male	11	30 to 34	438	Prostate cancer	1	Number	1993	172.22512457843828	190.74985258776488	136.67866938486463
1	Deaths	1	Global	1	Male	11	30 to 34	438	Prostate cancer	2	Percent	1993	0.00029059928770784263	0.0003230724479490184	0.00023012503241393443
1	Deaths	1	Global	1	Male	11	30 to 34	438	Prostate cancer	3	Rate	1993	0.08265026814001865	0.0915402238937998	0.06559164176150807
1	Deaths	1	Global	1	Male	12	35 to 39	438	Prostate cancer	1	Number	1993	225.01095916995638	251.01180884379528	180.25681801650938
1	Deaths	1	Global	1	Male	12	35 to 39	438	Prostate cancer	2	Percent	1993	0.00032001319089323775	0.00035578500708654257	0.00025643198840259414
1	Deaths	1	Global	1	Male	12	35 to 39	438	Prostate cancer	3	Rate	1993	0.1185070188666605	0.13220094379464342	0.094936256493141
1	Deaths	1	Global	1	Male	13	40 to 44	438	Prostate cancer	1	Number	1993	445.06231435010494	499.491555241032	353.76534961709723
1	Deaths	1	Global	1	Male	13	40 to 44	438	Prostate cancer	2	Percent	1993	0.0005239042550846273	0.0005815116800319673	0.0004158795061429478
1	Deaths	1	Global	1	Male	13	40 to 44	438	Prostate cancer	3	Rate	1993	0.2716551821096252	0.30487746328142995	0.215929741466966
1	Deaths	1	Global	1	Male	14	45 to 49	438	Prostate cancer	1	Number	1993	1235.420479001691	1380.0899952944474	979.0528219460149
1	Deaths	1	Global	1	Male	14	45 to 49	438	Prostate cancer	2	Percent	1993	0.001321472973008242	0.0014717892332385264	0.0010487562114069944
1	Deaths	1	Global	1	Male	14	45 to 49	438	Prostate cancer	3	Rate	1993	0.9538834060244721	1.0655845258413932	0.7559387725468135
1	Deaths	1	Global	1	Male	15	50 to 54	438	Prostate cancer	1	Number	1993	3367.9084446323955	3738.6621093228187	2641.678064160088
1	Deaths	1	Global	1	Male	15	50 to 54	438	Prostate cancer	2	Percent	1993	0.002785309000459358	0.0030976505500236043	0.0021712291334909277
1	Deaths	1	Global	1	Male	15	50 to 54	438	Prostate cancer	3	Rate	1993	3.0613393817762398	3.3983446220652342	2.4012152422600694
1	Deaths	1	Global	1	Male	16	55 to 59	438	Prostate cancer	1	Number	1993	8100.0919750938065	8947.775909502336	6604.430788283481
1	Deaths	1	Global	1	Male	16	55 to 59	438	Prostate cancer	2	Percent	1993	0.005137627923942187	0.005673655349479414	0.0041817162976792695
1	Deaths	1	Global	1	Male	16	55 to 59	438	Prostate cancer	3	Rate	1993	8.330652149742107	9.202464471404122	6.792418618629284
1	Deaths	1	Global	1	Male	17	60 to 64	438	Prostate cancer	1	Number	1993	19622.03836923393	21889.031281429227	15901.173622365322
1	Deaths	1	Global	1	Male	17	60 to 64	438	Prostate cancer	2	Percent	1993	0.009602334174156818	0.010806782267365984	0.007747026108253905
1	Deaths	1	Global	1	Male	17	60 to 64	438	Prostate cancer	3	Rate	1993	23.676618865635444	26.41204961666808	19.186896910941975
1	Deaths	1	Global	1	Male	18	65 to 69	438	Prostate cancer	1	Number	1993	32311.622835006165	37149.423626901196	26367.115581787148
1	Deaths	1	Global	1	Male	18	65 to 69	438	Prostate cancer	2	Percent	1993	0.014172957549368322	0.016440901655945958	0.011582989422899776
1	Deaths	1	Global	1	Male	18	65 to 69	438	Prostate cancer	3	Rate	1993	50.854062572205244	58.46809747967997	41.49822348731051
1	Deaths	1	Global	1	Male	19	70 to 74	438	Prostate cancer	1	Number	1993	43847.32705071023	49269.90100197955	34775.31881952297
1	Deaths	1	Global	1	Male	19	70 to 74	438	Prostate cancer	2	Percent	1993	0.018992550997368803	0.02156315807384036	0.01522027077336466
1	Deaths	1	Global	1	Male	19	70 to 74	438	Prostate cancer	3	Rate	1993	103.72568578136826	116.5533822369603	82.26485023018762
1	Deaths	1	Global	1	Male	20	75 to 79	438	Prostate cancer	1	Number	1993	51711.50469815254	59264.7989817893	40921.997894269036
1	Deaths	1	Global	1	Male	20	75 to 79	438	Prostate cancer	2	Percent	1993	0.02486081990259521	0.028325540263342455	0.019838513823096853
1	Deaths	1	Global	1	Male	20	75 to 79	438	Prostate cancer	3	Rate	1993	202.86465966612323	232.49629547235764	160.53733543698795
1	Deaths	1	Global	1	Male	22	All Ages	438	Prostate cancer	1	Number	1993	254461.60967922246	288244.5315459251	205330.61056284056
1	Deaths	1	Global	1	Male	22	All Ages	438	Prostate cancer	2	Percent	1993	0.009808800456634948	0.011099778898668278	0.008004535511492862
1	Deaths	1	Global	1	Male	22	All Ages	438	Prostate cancer	3	Rate	1993	9.021836295924492	10.219596504482528	7.279916044606514
1	Deaths	1	Global	1	Male	27	Age-standardized	438	Prostate cancer	3	Rate	1993	18.310473977833432	21.176964543930865	14.677428996231196
1	Deaths	1	Global	1	Male	30	80 to 84	438	Prostate cancer	1	Number	1993	49665.75621218245	57428.98099350865	38975.640640959464
1	Deaths	1	Global	1	Male	30	80 to 84	438	Prostate cancer	2	Percent	1993	0.0277166866137198	0.03212944307273952	0.021896949822282085
1	Deaths	1	Global	1	Male	30	80 to 84	438	Prostate cancer	3	Rate	1993	345.6951423979348	399.73054427085515	271.2873148224066
1	Deaths	1	Global	1	Male	31	85 to 89	438	Prostate cancer	1	Number	1993	30137.481049308815	36066.0959315072	23779.408603658685
1	Deaths	1	Global	1	Male	31	85 to 89	438	Prostate cancer	2	Percent	1993	0.028916717451948914	0.034686049269820406	0.022869438988825173
1	Deaths	1	Global	1	Male	31	85 to 89	438	Prostate cancer	3	Rate	1993	531.245159380353	635.7511714403897	419.1689309717843
1	Deaths	1	Global	1	Male	32	90 to 94	438	Prostate cancer	1	Number	1993	10755.06222151763	12838.043978322554	8294.325809773345
1	Deaths	1	Global	1	Male	32	90 to 94	438	Prostate cancer	2	Percent	1993	0.029036502607384957	0.03469997853509595	0.022303148246096288
1	Deaths	1	Global	1	Male	32	90 to 94	438	Prostate cancer	3	Rate	1993	722.456233874528	862.3776145467707	557.1597135968569
1	Deaths	1	Global	1	Male	235	95 plus	438	Prostate cancer	1	Number	1993	2612.8837905336177	3111.7748358698527	1887.094186036056
1	Deaths	1	Global	1	Male	235	95 plus	438	Prostate cancer	2	Percent	1993	0.025821973465131345	0.030762474997426088	0.01865352536997988
1	Deaths	1	Global	1	Male	235	95 plus	438	Prostate cancer	3	Rate	1993	879.6865016402647	1047.6494703576218	635.3329944462308
1	Deaths	1	Global	1	Male	13	40 to 44	438	Prostate cancer	2	Percent	1994	0.0005092835814223956	0.0005681518158941316	0.0004036434544577402
1	Deaths	1	Global	1	Male	13	40 to 44	438	Prostate cancer	3	Rate	1994	0.2739805802047561	0.3079776216208572	0.21607448480690233
1	Deaths	1	Global	1	Male	14	45 to 49	438	Prostate cancer	1	Number	1994	1298.0706067154401	1447.0877925825423	1012.084547073349
1	Deaths	1	Global	1	Male	14	45 to 49	438	Prostate cancer	2	Percent	1994	0.0013121815905206887	0.0014546447643194777	0.0010324222478672231
1	Deaths	1	Global	1	Male	14	45 to 49	438	Prostate cancer	3	Rate	1994	0.9555890411712644	1.0652896915242558	0.7450572387346951
1	Deaths	1	Global	1	Male	15	50 to 54	438	Prostate cancer	1	Number	1994	3395.6089191746037	3766.3797053751514	2617.6288194885938
1	Deaths	1	Global	1	Male	15	50 to 54	438	Prostate cancer	2	Percent	1994	0.002793930525001921	0.003082780076398265	0.0021760569169701313
1	Deaths	1	Global	1	Male	15	50 to 54	438	Prostate cancer	3	Rate	1994	3.0719485572406837	3.407378463583548	2.3681234402500744
1	Deaths	1	Global	1	Male	16	55 to 59	438	Prostate cancer	1	Number	1994	8317.192215696845	9332.393517964787	6732.032315514421
1	Deaths	1	Global	1	Male	16	55 to 59	438	Prostate cancer	2	Percent	1994	0.005153379738519506	0.005753609544537893	0.0041843037706814044
1	Deaths	1	Global	1	Male	16	55 to 59	438	Prostate cancer	3	Rate	1994	8.440654759381392	9.470925971287036	6.831964337317578
1	Deaths	1	Global	1	Male	17	60 to 64	438	Prostate cancer	1	Number	1994	19717.762474598454	22130.157410194406	15941.801967316673
1	Deaths	1	Global	1	Male	17	60 to 64	438	Prostate cancer	2	Percent	1994	0.009624548665212654	0.010736971492255614	0.007792881353479801
1	Deaths	1	Global	1	Male	17	60 to 64	438	Prostate cancer	3	Rate	1994	23.55184893066216	26.433330090476534	19.041659118293097
1	Deaths	1	Global	1	Male	18	65 to 69	438	Prostate cancer	1	Number	1994	33295.445317413825	38428.92118879062	27015.300663129197
1	Deaths	1	Global	1	Male	18	65 to 69	438	Prostate cancer	2	Percent	1994	0.014133657419644048	0.01626786767811738	0.011504584295915688
1	Deaths	1	Global	1	Male	18	65 to 69	438	Prostate cancer	3	Rate	1994	50.68662477561421	58.50146439726836	41.12617791588051
1	Deaths	1	Global	1	Male	19	70 to 74	438	Prostate cancer	1	Number	1994	45582.58793819148	51419.733381399485	36223.15538914051
1	Deaths	1	Global	1	Male	19	70 to 74	438	Prostate cancer	2	Percent	1994	0.019105677184567002	0.02166508867511848	0.015223452624900108
1	Deaths	1	Global	1	Male	19	70 to 74	438	Prostate cancer	3	Rate	1994	103.50818984291186	116.7630835645128	82.25494458130602
1	Deaths	1	Global	1	Male	20	75 to 79	438	Prostate cancer	1	Number	1994	51914.25235020124	59388.47680500465	41274.44754521854
1	Deaths	1	Global	1	Male	20	75 to 79	438	Prostate cancer	2	Percent	1994	0.02493858556769574	0.028557722855584014	0.019833985870923856
1	Deaths	1	Global	1	Male	20	75 to 79	438	Prostate cancer	3	Rate	1994	201.05741112551468	230.004148312763	159.85077687525077
1	Deaths	1	Global	1	Male	22	All Ages	438	Prostate cancer	1	Number	1994	261575.99993947905	299763.00679362094	211462.58839195347
1	Deaths	1	Global	1	Male	22	All Ages	438	Prostate cancer	2	Percent	1994	0.009851366197646204	0.011137365103118732	0.007977115164036283
1	Deaths	1	Global	1	Male	22	All Ages	438	Prostate cancer	3	Rate	1994	9.14125868224089	10.475774494222815	7.389952528344817
1	Deaths	1	Global	1	Male	27	Age-standardized	438	Prostate cancer	3	Rate	1994	18.35472368081625	21.063349102493017	14.626951288868614
1	Deaths	1	Global	1	Male	30	80 to 84	438	Prostate cancer	1	Number	1994	51019.09632942681	58711.24927708717	40190.20477276624
1	Deaths	1	Global	1	Male	30	80 to 84	438	Prostate cancer	2	Percent	1994	0.027995479371274366	0.032304905363978724	0.021871851930182276
1	Deaths	1	Global	1	Male	30	80 to 84	438	Prostate cancer	3	Rate	1994	346.9189846606142	399.22398577678035	273.284829332195
1	Deaths	1	Global	1	Male	31	85 to 89	438	Prostate cancer	1	Number	1994	31530.393651559483	37572.17033036836	24696.663991638565
1	Deaths	1	Global	1	Male	31	85 to 89	438	Prostate cancer	2	Percent	1994	0.029369557236003915	0.034912778951715344	0.023067346031337695
1	Deaths	1	Global	1	Male	31	85 to 89	438	Prostate cancer	3	Rate	1994	536.1695005835538	638.9089849145431	419.962977462597
1	Deaths	1	Global	1	Male	32	90 to 94	438	Prostate cancer	1	Number	1994	11581.236467017341	13705.28285022301	8847.778304427287
1	Deaths	1	Global	1	Male	32	90 to 94	438	Prostate cancer	2	Percent	1994	0.02963168038183832	0.03501186341617066	0.02266972682329714
1	Deaths	1	Global	1	Male	32	90 to 94	438	Prostate cancer	3	Rate	1994	731.7794086177378	865.9907607998246	559.0613742871051
1	Deaths	1	Global	1	Male	235	95 plus	438	Prostate cancer	1	Number	1994	2799.066597402598	3314.040641087074	2012.654985302444
1	Deaths	1	Global	1	Male	235	95 plus	438	Prostate cancer	2	Percent	1994	0.02647110191165997	0.03133322800844877	0.019041663779315227
1	Deaths	1	Global	1	Male	235	95 plus	438	Prostate cancer	3	Rate	1994	896.8903763404476	1061.9008352821304	644.904586724184
1	Deaths	1	Global	1	Male	9	20 to 24	438	Prostate cancer	1	Number	1997	104.56560558027205	116.59212829416364	79.78348261422002
1	Deaths	1	Global	1	Male	9	20 to 24	438	Prostate cancer	2	Percent	1997	0.0002098959144291944	0.00023202227011180165	0.00015986513356192102
1	Deaths	1	Global	1	Male	9	20 to 24	438	Prostate cancer	3	Rate	1997	0.0412277330802884	0.0459695051532452	0.03145673098894644
1	Deaths	1	Global	1	Male	10	25 to 29	438	Prostate cancer	1	Number	1997	153.56836606646903	174.8110261514531	122.507226343374
1	Deaths	1	Global	1	Male	10	25 to 29	438	Prostate cancer	2	Percent	1997	0.00027732095734010135	0.00031677987584227186	0.00022058932876778878
1	Deaths	1	Global	1	Male	10	25 to 29	438	Prostate cancer	3	Rate	1997	0.06128806035745013	0.06976585735945638	0.04889177683317102
1	Deaths	1	Global	1	Male	11	30 to 34	438	Prostate cancer	1	Number	1997	190.02343035335994	208.5836601671113	148.70445937729025
1	Deaths	1	Global	1	Male	11	30 to 34	438	Prostate cancer	2	Percent	1997	0.0002917803552721943	0.00032597738037747607	0.00022449213114223405
1	Deaths	1	Global	1	Male	11	30 to 34	438	Prostate cancer	3	Rate	1997	0.08103076779160034	0.08894531637858308	0.06341131983024216
1	Deaths	1	Global	1	Male	12	35 to 39	438	Prostate cancer	1	Number	1997	237.29158948878123	263.89815789687475	188.6426687745739
1	Deaths	1	Global	1	Male	12	35 to 39	438	Prostate cancer	2	Percent	1997	0.00031626494001435246	0.0003545515097308109	0.00025146451858467094
1	Deaths	1	Global	1	Male	12	35 to 39	438	Prostate cancer	3	Rate	1997	0.11823709203429568	0.13149455001821325	0.09399642287173844
1	Deaths	1	Global	1	Male	13	40 to 44	438	Prostate cancer	1	Number	1997	499.1786131160935	550.2924090634282	392.1739084309755
1	Deaths	1	Global	1	Male	13	40 to 44	438	Prostate cancer	2	Percent	1997	0.0005306420167271233	0.0005837016923566909	0.0004203922469280801
1	Deaths	1	Global	1	Male	13	40 to 44	438	Prostate cancer	3	Rate	1997	0.2729350719516513	0.3008824783670038	0.2144282849919987
1	Deaths	1	Global	1	Male	14	45 to 49	438	Prostate cancer	1	Number	1997	1458.738295332522	1623.5846216647356	1144.6441069528307
1	Deaths	1	Global	1	Male	14	45 to 49	438	Prostate cancer	2	Percent	1997	0.0013644898752268751	0.0015012224266231573	0.0010713066249797667
1	Deaths	1	Global	1	Male	14	45 to 49	438	Prostate cancer	3	Rate	1997	0.9582757848749578	1.0665667944790784	0.7519407240506293
1	Deaths	1	Global	1	Male	15	50 to 54	438	Prostate cancer	1	Number	1997	3575.785951138863	3935.5709225212104	2752.8906004073265
1	Deaths	1	Global	1	Male	15	50 to 54	438	Prostate cancer	2	Percent	1997	0.002946588676957736	0.003226326291817486	0.0022950202527348283
1	Deaths	1	Global	1	Male	15	50 to 54	438	Prostate cancer	3	Rate	1997	3.0552099911359325	3.3626161542139608	2.352114746742582
1	Deaths	1	Global	1	Male	16	55 to 59	438	Prostate cancer	1	Number	1997	8652.869535750448	9462.821656187341	6944.953967353357
1	Deaths	1	Global	1	Male	16	55 to 59	438	Prostate cancer	2	Percent	1997	0.0055271593271860545	0.00602192696929793	0.004427833913581664
1	Deaths	1	Global	1	Male	16	55 to 59	438	Prostate cancer	3	Rate	1997	8.55513141035422	9.35593475054137	6.866507530720081
1	Deaths	1	Global	1	Male	17	60 to 64	438	Prostate cancer	1	Number	1997	20259.205453508283	22493.30281487961	16424.65981566084
1	Deaths	1	Global	1	Male	17	60 to 64	438	Prostate cancer	2	Percent	1997	0.009994186320284459	0.011144000904107505	0.008154793971804925
1	Deaths	1	Global	1	Male	17	60 to 64	438	Prostate cancer	3	Rate	1997	23.22610934204756	25.787384003833765	18.830005236874342
1	Deaths	1	Global	1	Male	18	65 to 69	438	Prostate cancer	1	Number	1997	35021.12679153426	39942.32777659478	28439.545717537352
1	Deaths	1	Global	1	Male	18	65 to 69	438	Prostate cancer	2	Percent	1997	0.014377534477205434	0.01656492094254461	0.01168788659629266
1	Deaths	1	Global	1	Male	18	65 to 69	438	Prostate cancer	3	Rate	1997	49.71507541088301	56.701083586483335	40.37203509797985
1	Deaths	1	Global	1	Male	19	70 to 74	438	Prostate cancer	1	Number	1997	49259.44623595917	56378.52990609303	39732.9053797451
1	Deaths	1	Global	1	Male	19	70 to 74	438	Prostate cancer	2	Percent	1997	0.019117413767005723	0.021743257923214347	0.015459921066599946
1	Deaths	1	Global	1	Male	19	70 to 74	438	Prostate cancer	3	Rate	1997	100.08774589129843	114.55264738333133	80.73125544533417
1	Deaths	1	Global	1	Male	20	75 to 79	438	Prostate cancer	1	Number	1997	58073.675201385915	66542.69658330854	45968.482815029594
1	Deaths	1	Global	1	Male	20	75 to 79	438	Prostate cancer	2	Percent	1997	0.02569438403139375	0.029406735429820665	0.02055881681237556
1	Deaths	1	Global	1	Male	20	75 to 79	438	Prostate cancer	3	Rate	1997	200.18487070207615	229.37830377539478	158.45724860336892
1	Deaths	1	Global	1	Male	22	All Ages	438	Prostate cancer	1	Number	1997	282167.86753595044	317842.5428751995	227496.8248816498
1	Deaths	1	Global	1	Male	22	All Ages	438	Prostate cancer	2	Percent	1997	0.010576311787070095	0.011953612958759003	0.00858976625133662
1	Deaths	1	Global	1	Male	22	All Ages	438	Prostate cancer	3	Rate	1997	9.458304568081104	10.654124445349877	7.625723923819597
1	Deaths	1	Global	1	Male	27	Age-standardized	438	Prostate cancer	3	Rate	1997	18.27452364159194	20.96608170180166	14.543383441951772
1	Deaths	1	Global	1	Male	30	80 to 84	438	Prostate cancer	1	Number	1997	51802.65633927082	58765.4955270246	40886.03090482527
1	Deaths	1	Global	1	Male	30	80 to 84	438	Prostate cancer	2	Percent	1997	0.028171946655872693	0.0321360453232908	0.02214284351579618
1	Deaths	1	Global	1	Male	30	80 to 84	438	Prostate cancer	3	Rate	1997	339.416768896356	385.0380660741367	267.88982425582867
1	Deaths	1	Global	1	Male	31	85 to 89	438	Prostate cancer	1	Number	1997	35529.373807055264	41697.45235541211	27524.753065286473
1	Deaths	1	Global	1	Male	31	85 to 89	438	Prostate cancer	2	Percent	1997	0.030359977177795486	0.03556952836125966	0.023506218271635387
1	Deaths	1	Global	1	Male	31	85 to 89	438	Prostate cancer	3	Rate	1997	546.7598747578904	641.6801475696444	423.5771398743165
1	Deaths	1	Global	1	Male	32	90 to 94	438	Prostate cancer	1	Number	1997	13849.467913175899	16148.95667678248	10435.92821177212
1	Deaths	1	Global	1	Male	32	90 to 94	438	Prostate cancer	2	Percent	1997	0.030913159195609448	0.0359700293980713	0.023295733532748504
1	Deaths	1	Global	1	Male	32	90 to 94	438	Prostate cancer	3	Rate	1997	747.9713411431029	872.1603500812735	563.6155316267561
1	Deaths	1	Global	1	Male	235	95 plus	438	Prostate cancer	1	Number	1997	3500.894407233757	4080.8463198918653	2478.5709100811946
1	Deaths	1	Global	1	Male	235	95 plus	438	Prostate cancer	2	Percent	1997	0.0280549909301268	0.032622375879860804	0.019844356364920577
1	Deaths	1	Global	1	Male	235	95 plus	438	Prostate cancer	3	Rate	1997	927.2415597996624	1080.8467399475562	656.47051564566
1	Deaths	1	Global	1	Male	9	20 to 24	438	Prostate cancer	1	Number	1996	104.2926096927654	116.28363619398326	78.94068891971037
1	Deaths	1	Global	1	Male	9	20 to 24	438	Prostate cancer	2	Percent	1996	0.00021049513658643197	0.00023255829304970815	0.00015962834144908126
1	Deaths	1	Global	1	Male	9	20 to 24	438	Prostate cancer	3	Rate	1996	0.041070012737195245	0.04579203103348521	0.031086527693250085
1	Deaths	1	Global	1	Male	10	25 to 29	438	Prostate cancer	1	Number	1996	152.25347799926323	173.44475537714862	121.10710985578255
1	Deaths	1	Global	1	Male	10	25 to 29	438	Prostate cancer	2	Percent	1996	0.00027704047796871104	0.00031445479191225147	0.00022064785165868545
1	Deaths	1	Global	1	Male	10	25 to 29	438	Prostate cancer	3	Rate	1996	0.06123981908226372	0.06976343384494302	0.04871203991267683
1	Deaths	1	Global	1	Male	11	30 to 34	438	Prostate cancer	1	Number	1996	188.76659428594752	208.55874631839563	148.41897738001802
1	Deaths	1	Global	1	Male	11	30 to 34	438	Prostate cancer	2	Percent	1996	0.0002920795659328689	0.0003235327276730803	0.0002275093238139583
1	Deaths	1	Global	1	Male	11	30 to 34	438	Prostate cancer	3	Rate	1996	0.0823783474490411	0.09101570610384332	0.06477051796633855
1	Deaths	1	Global	1	Male	12	35 to 39	438	Prostate cancer	1	Number	1996	233.11184777467568	259.24443907758723	186.23665438840038
1	Deaths	1	Global	1	Male	12	35 to 39	438	Prostate cancer	2	Percent	1996	0.00031430234136941063	0.00035382335627320144	0.00025025940024366554
1	Deaths	1	Global	1	Male	12	35 to 39	438	Prostate cancer	3	Rate	1996	0.1187089111463338	0.1320165636256675	0.09483838195711292
1	Deaths	1	Global	1	Male	13	40 to 44	438	Prostate cancer	1	Number	1996	489.13449553294583	538.9948700801682	384.49074760951873
1	Deaths	1	Global	1	Male	9	20 to 24	438	Prostate cancer	1	Number	1998	105.10304585614539	116.61160850824484	80.92275131363347
1	Deaths	1	Global	1	Male	9	20 to 24	438	Prostate cancer	2	Percent	1998	0.00020875559135683655	0.00023105519391061996	0.00016046783860540825
1	Deaths	1	Global	1	Male	9	20 to 24	438	Prostate cancer	3	Rate	1998	0.04138221763601933	0.04591348350436343	0.03186171132613714
1	Deaths	1	Global	1	Male	10	25 to 29	438	Prostate cancer	1	Number	1998	154.69932712227106	177.74442473761718	123.77825911089853
1	Deaths	1	Global	1	Male	10	25 to 29	438	Prostate cancer	2	Percent	1998	0.00027590359169713755	0.00031709918031916584	0.00021888638333410608
1	Deaths	1	Global	1	Male	10	25 to 29	438	Prostate cancer	3	Rate	1998	0.061465473012847396	0.07062180130401663	0.0491798470393145
1	Deaths	1	Global	1	Male	11	30 to 34	438	Prostate cancer	1	Number	1998	191.35979456558235	212.07134310928302	149.98446107709304
1	Deaths	1	Global	1	Male	11	30 to 34	438	Prostate cancer	2	Percent	1998	0.00029053562804185195	0.00032592934847607127	0.00022327920046414664
1	Deaths	1	Global	1	Male	11	30 to 34	438	Prostate cancer	3	Rate	1998	0.08026014339262051	0.08894698306954618	0.06290649705200665
1	Deaths	1	Global	1	Male	12	35 to 39	438	Prostate cancer	1	Number	1998	244.59185305890892	271.41866638378184	194.28458788847854
1	Deaths	1	Global	1	Male	12	35 to 39	438	Prostate cancer	2	Percent	1998	0.00031420893012637356	0.00035404440269753154	0.00024793308974473176
1	Deaths	1	Global	1	Male	12	35 to 39	438	Prostate cancer	3	Rate	1998	0.11818236652880283	0.13114459828554206	0.09387480445312911
1	Deaths	1	Global	1	Male	13	40 to 44	438	Prostate cancer	1	Number	1998	506.7197242165425	559.0566290617973	398.5818410865048
1	Deaths	1	Global	1	Male	13	40 to 44	438	Prostate cancer	2	Percent	1998	0.0005357121484519809	0.0005876301323089447	0.000423766489452327
1	Deaths	1	Global	1	Male	13	40 to 44	438	Prostate cancer	3	Rate	1998	0.2734790330909817	0.30172550830799555	0.2151165058287302
1	Deaths	1	Global	1	Male	14	45 to 49	438	Prostate cancer	1	Number	1998	1499.6717259375093	1659.7286032414866	1168.3709716758895
1	Deaths	1	Global	1	Male	14	45 to 49	438	Prostate cancer	2	Percent	1998	0.0013746535129202408	0.001507160590744026	0.0010721991466702248
1	Deaths	1	Global	1	Male	14	45 to 49	438	Prostate cancer	3	Rate	1998	0.9528153044993037	1.054507321257344	0.7423236191571021
1	Deaths	1	Global	1	Male	15	50 to 54	438	Prostate cancer	1	Number	1998	3719.4112735239796	4058.1561479160446	2875.9088546702005
1	Deaths	1	Global	1	Male	15	50 to 54	438	Prostate cancer	2	Percent	1998	0.0030051803663673944	0.0032960794998569435	0.002329636491324699
1	Deaths	1	Global	1	Male	15	50 to 54	438	Prostate cancer	3	Rate	1998	3.056499206062237	3.334869454334354	2.363334539952197
1	Deaths	1	Global	1	Male	16	55 to 59	438	Prostate cancer	1	Number	1998	8694.667621302335	9449.958625357329	6932.560452203807
1	Deaths	1	Global	1	Male	16	55 to 59	438	Prostate cancer	2	Percent	1998	0.0056424864255011494	0.006117892701003081	0.004485132426858461
1	Deaths	1	Global	1	Male	16	55 to 59	438	Prostate cancer	3	Rate	1998	8.55498354578818	9.298140431525969	6.821185487698021
1	Deaths	1	Global	1	Male	17	60 to 64	438	Prostate cancer	1	Number	1998	20642.053917448182	22757.06654965287	16646.79495268948
1	Deaths	1	Global	1	Male	17	60 to 64	438	Prostate cancer	2	Percent	1998	0.010163257629087988	0.011345710138157803	0.008233967610119212
1	Deaths	1	Global	1	Male	17	60 to 64	438	Prostate cancer	3	Rate	1998	23.271645630486297	25.65608976950025	18.767430536304328
1	Deaths	1	Global	1	Male	18	65 to 69	438	Prostate cancer	1	Number	1998	35166.055843061826	40267.473515563775	28612.634370039334
1	Deaths	1	Global	1	Male	18	65 to 69	438	Prostate cancer	2	Percent	1998	0.01445098835252141	0.0165043160491503	0.011770126473505846
1	Deaths	1	Global	1	Male	18	65 to 69	438	Prostate cancer	3	Rate	1998	49.25648901644474	56.40195692661596	40.077224379925816
1	Deaths	1	Global	1	Male	19	70 to 74	438	Prostate cancer	1	Number	1998	50615.50696111257	58059.974351978904	41097.69291619804
1	Deaths	1	Global	1	Male	19	70 to 74	438	Prostate cancer	2	Percent	1998	0.01906383650000444	0.0218986273014119	0.015437851676890789
1	Deaths	1	Global	1	Male	19	70 to 74	438	Prostate cancer	3	Rate	1998	98.97066928940797	113.52715532328841	80.3600797141413
1	Deaths	1	Global	1	Male	20	75 to 79	438	Prostate cancer	1	Number	1998	60705.701951587995	69234.44176684585	48425.81260587433
1	Deaths	1	Global	1	Male	20	75 to 79	438	Prostate cancer	2	Percent	1998	0.025864610940892263	0.029675800338073554	0.020692414322203
1	Deaths	1	Global	1	Male	20	75 to 79	438	Prostate cancer	3	Rate	1998	199.8940346854959	227.9777921851507	159.4583499327899
1	Deaths	1	Global	1	Male	22	All Ages	438	Prostate cancer	1	Number	1998	289152.8697609415	325130.6430555221	233985.55947268233
1	Deaths	1	Global	1	Male	22	All Ages	438	Prostate cancer	2	Percent	1998	0.010756247744513179	0.012199173409023906	0.008727420668024162
1	Deaths	1	Global	1	Male	22	All Ages	438	Prostate cancer	3	Rate	1998	9.564773103116678	10.75486759743222	7.739915525003479
1	Deaths	1	Global	1	Male	27	Age-standardized	438	Prostate cancer	3	Rate	1998	18.224882537317274	20.85514940812218	14.472528668433814
1	Deaths	1	Global	1	Male	30	80 to 84	438	Prostate cancer	1	Number	1998	51683.23932609928	58681.70366332505	40707.123937319615
1	Deaths	1	Global	1	Male	30	80 to 84	438	Prostate cancer	2	Percent	1998	0.02805639970728992	0.0318656325081741	0.022063940376268146
1	Deaths	1	Global	1	Male	30	80 to 84	438	Prostate cancer	3	Rate	1998	335.30316159032077	380.7068020963424	264.0938829184343
1	Deaths	1	Global	1	Male	31	85 to 89	438	Prostate cancer	1	Number	1998	36872.61745032114	43060.22792091416	28527.22443832718
1	Deaths	1	Global	1	Male	31	85 to 89	438	Prostate cancer	2	Percent	1998	0.03057803604244748	0.03554641268945998	0.023667293340274707
1	Deaths	1	Global	1	Male	31	85 to 89	438	Prostate cancer	3	Rate	1998	549.4164302525652	641.6142478099125	425.0668083717209
1	Deaths	1	Global	1	Male	32	90 to 94	438	Prostate cancer	1	Number	1998	14503.697415559855	16875.307068583592	10912.07773459226
1	Deaths	1	Global	1	Male	32	90 to 94	438	Prostate cancer	2	Percent	1998	0.03116983861523894	0.03629764777008404	0.023431906352343657
1	Deaths	1	Global	1	Male	32	90 to 94	438	Prostate cancer	3	Rate	1998	749.7172700205736	872.3092314821996	564.0612110849806
1	Deaths	1	Global	1	Male	235	95 plus	438	Prostate cancer	1	Number	1998	3847.7725301673518	4436.9115731860975	2731.769090012151
1	Deaths	1	Global	1	Male	235	95 plus	438	Prostate cancer	2	Percent	1998	0.02893775629663122	0.03336038844350219	0.02054519792547155
1	Deaths	1	Global	1	Male	235	95 plus	438	Prostate cancer	3	Rate	1998	948.1372077448473	1093.3081197054275	673.1406019719027
1	Deaths	1	Global	1	Male	13	40 to 44	438	Prostate cancer	2	Percent	1996	0.0005236176829726329	0.0005774548489826304	0.00041512499789043267
1	Deaths	1	Global	1	Male	13	40 to 44	438	Prostate cancer	3	Rate	1996	0.27255340373620546	0.30033638555105535	0.21424426803485225
1	Deaths	1	Global	1	Male	14	45 to 49	438	Prostate cancer	1	Number	1996	1420.6805965136768	1583.2599201208168	1114.541041309098
1	Deaths	1	Global	1	Male	14	45 to 49	438	Prostate cancer	2	Percent	1996	0.001351150004234642	0.0014978388605476004	0.0010660444146706302
1	Deaths	1	Global	1	Male	14	45 to 49	438	Prostate cancer	3	Rate	1996	0.9630281950589777	1.073234861463452	0.7555072195432216
1	Deaths	1	Global	1	Male	15	50 to 54	438	Prostate cancer	1	Number	1996	3449.973571238245	3798.819155081684	2675.6412704775116
1	Deaths	1	Global	1	Male	15	50 to 54	438	Prostate cancer	2	Percent	1996	0.0028980772974047412	0.0032032939336046284	0.002237793989485398
1	Deaths	1	Global	1	Male	15	50 to 54	438	Prostate cancer	3	Rate	1996	3.0605968615200827	3.3700704493664935	2.373658552995212
1	Deaths	1	Global	1	Male	16	55 to 59	438	Prostate cancer	1	Number	1996	8597.520253469816	9481.798251452135	6912.245279996063
1	Deaths	1	Global	1	Male	16	55 to 59	438	Prostate cancer	2	Percent	1996	0.005409386990571888	0.005922049105468699	0.004318805230590023
1	Deaths	1	Global	1	Male	16	55 to 59	438	Prostate cancer	3	Rate	1996	8.546045916274318	9.425029640733495	6.870860876839019
1	Deaths	1	Global	1	Male	17	60 to 64	438	Prostate cancer	1	Number	1996	19956.614395824818	22214.442583101067	16109.426742373875
1	Deaths	1	Global	1	Male	17	60 to 64	438	Prostate cancer	2	Percent	1996	0.009896323722364953	0.011015709258734421	0.007962576681177978
1	Deaths	1	Global	1	Male	17	60 to 64	438	Prostate cancer	3	Rate	1996	23.264653012342492	25.896742218288104	18.779749708822795
1	Deaths	1	Global	1	Male	18	65 to 69	438	Prostate cancer	1	Number	1996	34729.62374721343	39837.996968057145	28328.236800596747
1	Deaths	1	Global	1	Male	18	65 to 69	438	Prostate cancer	2	Percent	1996	0.014351254341427342	0.016469711316460803	0.011617966873339469
1	Deaths	1	Global	1	Male	18	65 to 69	438	Prostate cancer	3	Rate	1996	50.15318600465976	57.53020782876615	40.90891798268824
1	Deaths	1	Global	1	Male	19	70 to 74	438	Prostate cancer	1	Number	1996	48112.75385333781	54802.27941696023	38603.655766573065
1	Deaths	1	Global	1	Male	19	70 to 74	438	Prostate cancer	2	Percent	1996	0.019239071216939803	0.021721730643086117	0.01544856261513264
1	Deaths	1	Global	1	Male	19	70 to 74	438	Prostate cancer	3	Rate	1996	101.47250496186132	115.58109076462723	81.41728206330505
1	Deaths	1	Global	1	Male	20	75 to 79	438	Prostate cancer	1	Number	1996	55539.24566573253	63682.85850881135	44072.208403780656
1	Deaths	1	Global	1	Male	20	75 to 79	438	Prostate cancer	2	Percent	1996	0.02548410191064751	0.029045748093473732	0.020361325550431148
1	Deaths	1	Global	1	Male	20	75 to 79	438	Prostate cancer	3	Rate	1996	200.4057102452868	229.79081434991022	159.02848735821837
1	Deaths	1	Global	1	Male	22	All Ages	438	Prostate cancer	1	Number	1996	275590.3286652446	310206.6005542058	221802.98389836992
1	Deaths	1	Global	1	Male	22	All Ages	438	Prostate cancer	2	Percent	1996	0.010391965889005778	0.011642243800245236	0.008414826056976342
1	Deaths	1	Global	1	Male	22	All Ages	438	Prostate cancer	3	Rate	1996	9.364866189408566	10.541165647326327	7.537112331481212
1	Deaths	1	Global	1	Male	27	Age-standardized	438	Prostate cancer	3	Rate	1996	18.34928231015457	20.871454501554396	14.64134882531553
1	Deaths	1	Global	1	Male	30	80 to 84	438	Prostate cancer	1	Number	1996	51969.64122574331	59261.410821919526	40573.05170933868
1	Deaths	1	Global	1	Male	30	80 to 84	438	Prostate cancer	2	Percent	1996	0.028225863901855868	0.03215007186922479	0.02209367332745728
1	Deaths	1	Global	1	Male	30	80 to 84	438	Prostate cancer	3	Rate	1996	343.5315612070836	391.73187458727114	268.1974219545034
1	Deaths	1	Global	1	Male	31	85 to 89	438	Prostate cancer	1	Number	1996	34219.5194104583	40159.65955544256	26590.334431363237
1	Deaths	1	Global	1	Male	31	85 to 89	438	Prostate cancer	2	Percent	1996	0.03001064099488705	0.03524606750878027	0.02319097113951034
[truncated: 5,861 more rows]
