# Supplementary material for: Burden of Prostate Cancer in China, 1990–2019: Findings From the 2019 Global Burden of Disease Study
Source: Front Endocrinol (Lausanne). 2022 May 25;13:853623. doi: 10.3389/fendo.2022.853623 (PMC9175004; doi:10.3389/fendo.2022.853623)
Supplement: Supplementary file 3 [file Table_1.xlsx]

## Sheet: Sheet1
Age Bands	Incidence Numbers	Death Numbers	Incidence Numbers	Death Numbers
	1 9	9 0	2 0	1 9
20-24	78(51-99)	31(20-39)	131(99-185)	15(11-21)
25-29	76(52-92)	32(22-39)	226(175-310)	27(22-37)
30-34	83(58-103)	39(27-47)	347(273-473)	47(38-63)
35-39	117(81-146)	58(41-71)	364(280-488)	52(40-70)
40-44	149(105-188)	79(55-98)	599(449-830)	93(69-126)
45-49	283(186-362)	144(97-184)	1702(1227-2435)	257(188-361)
50-54	743(493-950)	371(247-480)	4624(3329-6638)	677(483-973)
55-59	1885(1257-2458)	967(639-1241)	9482(6747-13565)	1476(1075-2077)
60-64	3300(2335-4147)	1910(1311-2407)	17569(13007-24057)	3301(2459-4542)
65-69	4777(3468-5974)	3036(2158-3773)	29882(22282-40959)	6515(4926-8730)
70-74	5542(4086-6763)	4073(3026-4970)	32692(24396-45960)	9066(6944-12600)
75-79	4957(3739-6006)	4494(3392-5435)	26301(20423-36011)	10952(8443-15066)
80-84	3165(2529-4152)	3468(2732-4585)	19971(15740-26158)	12563(9889-16374)
85-89	1116(878-1544)	1424(1113-1993)	8328(6332-10057)	7771(6063-9352)
90-94	154(118-222)	231(177-327)	1132(828-1356)	1441(1071-1752)
95+	14(11-19)	25(20-34)	97(73-121)	138(102-172)

## Sheet: 各省年度变化
		1990Incidence	2019incidence	incidence change rate	incidence change		1990 DALYS	2019 DALYS	DALYSchange rate	DALYS change		1990death	2019denth	denth change rate	death change
354	Hong Kong Special Administrative Region of China	15.2116	28.6541	0.883701	88.3701		123.854	128.782	0.0397874	3.97874		7.47663	7.46993	-0.000896295	-0.0896295
361	Macao Special Administrative Region of China	14.5722	25.2082	0.729888	72.9888		133.875	113.219	-0.154288	-15.4288		7.87925	6.43224	-0.183647	-18.3647
491	Anhui	7.97504	15.9391	0.998618	99.8618		118.605	111.611	-0.0589612	-5.89612		7.85942	7.36849	-0.0624646	-6.24646
492	Beijing	13.9398	23.4837	0.684644	68.4644		148.675	117.508	-0.209629	-20.9629		9.48266	7.6257	-0.195827	-19.5827
493	Chongqing	7.55379	18.2016	1.4096	140.96		114.466	122.375	0.0690989	6.90989		7.34564	7.92704	0.0791488	7.91488
494	Fujian	9.15398	16.8913	0.845246	84.5246		134.056	110.022	-0.179286	-17.9286		8.63479	7.26897	-0.158177	-15.8177
495	Gansu	6.72717	13.3099	0.978525	97.8525		109.271	122.333	0.119534	11.9534		7.20857	8.18385	0.135294	13.5294
496	Guangdong	10.4894	20.6774	0.971274	97.1274		132.926	107.3	-0.192783	-19.2783		8.62076	6.92685	-0.196492	-19.6492
497	Guangxi	7.66316	14.6416	0.910652	91.0652		119.838	121.565	0.0144143	1.44143		7.78671	8.06095	0.035219	3.5219
498	Guizhou	7.26726	12.4283	0.710184	71.0184		121.792	126.741	0.0406378	4.06378		7.88248	8.42525	0.0688581	6.88581
499	Hainan	7.79199	14.6979	0.88628	88.628		119.826	121.369	0.0128812	1.28812		7.62663	7.94237	0.0414008	4.14008
500	Hebei	8.88199	17.1175	0.927215	92.7215		122.414	128.289	0.0479907	4.79907		8.05088	8.32887	0.0345288	3.45288
501	Heilongjiang	8.79416	13.6744	0.554947	55.4947		125.216	116.216	-0.0718761	-7.18761		8.24562	7.76616	-0.0581475	-5.81475
502	Henan	7.95718	16.0617	1.01852	101.852		114.959	113.589	-0.0119224	-1.19224		7.62602	7.44894	-0.0232216	-2.32216
503	Hubei	9.47167	22.3081	1.35524	135.524		122.923	118.834	-0.0332642	-3.32642		7.90604	7.52522	-0.0481675	-4.81675
504	Hunan	6.6861	15.2057	1.27422	127.422		102.516	120.551	0.175928	17.5928		6.83444	7.92782	0.159981	15.9981
505	Inner Mongolia	7.81673	15.7875	1.0197	101.97		117.682	114.435	-0.0275941	-2.75941		7.63037	7.5374	-0.0121832	-1.21832
506	Jiangsu	9.1525	16.4979	0.802553	80.2553		131.408	115.592	-0.120359	-12.0359		8.61605	7.66023	-0.110935	-11.0935
507	Jiangxi	7.19501	13.9946	0.945044	94.5044		117.228	113.484	-0.0319349	-3.19349		7.55362	7.55808	0.000589945	0.0589945
508	Jilin	9.34199	15.6765	0.678066	67.8066		132.138	109.571	-0.170784	-17.0784		8.57623	7.06717	-0.175959	-17.5959
509	Liaoning	9.74325	16.8466	0.729054	72.9054		128.959	122.818	-0.047622	-4.7622		8.70069	8.06669	-0.0728674	-7.28674
510	Ningxia	8.04644	16.5017	1.05081	105.081		125.334	125.527	0.00153521	0.153521		8.07968	8.19188	0.0138863	1.38863
511	Qinghai	6.83573	11.7358	0.716826	71.6826		114.821	127.264	0.108363	10.8363		7.32114	8.41208	0.149012	14.9012
512	Shaanxi	8.86411	15.3671	0.733627	73.3627		128.028	119.663	-0.0653348	-6.53348		8.24674	7.903	-0.0416812	-4.16812
513	Shandong	9.39474	18.5074	0.969972	96.9972		129.594	114.085	-0.119675	-11.9675		8.52362	7.3906	-0.132927	-13.2927
514	Shanghai	13.1945	20.3613	0.543172	54.3172		163.664	130.567	-0.202224	-20.2224		10.8127	9.1563	-0.153189	-15.3189
515	Shanxi	8.45709	17.0752	1.01904	101.904		123.69	121.656	-0.016446	-1.6446		8.15375	7.98182	-0.0210858	-2.10858
516	Sichuan	8.59197	16.8027	0.955624	95.5624		133.659	129.021	-0.0347055	-3.47055		8.58724	8.39385	-0.0225208	-2.25208
517	Tianjin	10.8355	16.0467	0.480938	48.0938		146.205	114.548	-0.216522	-21.6522		9.55777	7.55591	-0.209449	-20.9449
518	Tibet	6.43026	8.12445	0.263472	26.3472		113.344	113.669	0.00286716	0.286716		7.02532	7.36044	0.0477011	4.77011
519	Xinjiang	7.25417	14.0606	0.938274	93.8274		120.232	145.157	0.207309	20.7309		7.6412	9.53363	0.247661	24.7661
520	Yunnan	7.25273	13.2713	0.829828	82.9828		121.229	130.166	0.0737157	7.37157		7.78273	8.61411	0.106824	10.6824
521	Zhejiang	11.6308	24.9972	1.14923	114.923		142.744	118.562	-0.169413	-16.9413		9.21459	7.59027	-0.176277	-17.6277
